# Supplementary material for: (3E,5E)-1-Benzyl-3,5-dibenzyl­idenepiperidin-4-one
Source: Acta Crystallogr Sect E Struct Rep Online. 2009 Oct 17;65(Pt 11):o2775. doi: 10.1107/S1600536809037659 (PMC2971257; doi:10.1107/S1600536809037659)
Supplement: Supplementary file 2 [file e-65-o2775-Isup2.hkl]

##################################################################
#   (3E,5E)-3,5-dibenzylidene-1-phenyl-piperidin-4-one: 
#   C---H...O and C---H...\p bonded molecular sheet
#    Karthikeyan et al (2009) Acta Cryst E
##################################################################
# h,k,l, Fc-squared, Fo-squared, sigma(Fo-squared) and status flag
#
data_I
_shelx_title ' piperidin-4-one derivative in P-1'
_shelx_refln_list_code          4
_shelx_F_calc_maximum      106.99
_exptl_crystal_F_000       388.00
_reflns_d_resolution_high  0.6778
 
loop_
 _symmetry_equiv_pos_as_xyz
 'x, y, z'
 '-x, -y, -z'
 
_cell_length_a     6.3354
_cell_length_b    10.2365
_cell_length_c    15.7885
_cell_angle_alpha  75.245
_cell_angle_beta   87.651
_cell_angle_gamma  88.699
 
_shelx_F_squared_multiplier     1.000
 
loop_
 _refln_index_h
 _refln_index_k
 _refln_index_l
 _refln_F_squared_calc
 _refln_F_squared_meas
 _refln_F_squared_sigma
 _refln_observed_status
   1   0   0     1000.27      904.71     13.30 o
   2   0   0       94.70       90.60      1.35 o
   3   0   0       10.93       12.76      0.40 o
   4   0   0        4.35        3.94      0.31 o
   5   0   0       80.44       77.18      1.65 o
   6   0   0       83.06       77.78      2.24 o
   7   0   0       11.51       13.99      2.41 o
   8   0   0        0.77        0.42      1.27 o
   9   0   0        0.06       -1.40      2.27 o
  -9   1   0        0.14       -2.12      2.12 o
  -8   1   0        1.96        4.94      2.21 o
  -7   1   0        2.94        1.28      1.33 o
  -6   1   0        1.07       -0.55      0.69 o
  -5   1   0      240.38      225.86      3.68 o
  -4   1   0       68.57       59.12      1.15 o
  -3   1   0        0.52        0.76      0.17 o
  -2   1   0      938.93      884.70     13.53 o
   1   1   0    11041.23     9406.66    155.34 o
   2   1   0       45.01       35.28      0.63 o
   3   1   0      338.81      365.15      5.46 o
   4   1   0       68.11       67.55      1.57 o
   5   1   0       38.63       38.58      1.07 o
   6   1   0       26.95       27.47      1.60 o
   7   1   0        3.63        1.89      1.23 o
   8   1   0        2.27        1.77      1.39 o
   9   1   0        1.71        0.93      2.33 o
  -9   2   0        1.30       -0.57      1.29 o
  -8   2   0       11.27       13.00      2.76 o
  -7   2   0        0.83       -0.26      1.42 o
  -6   2   0        0.18       -0.11      0.67 o
  -5   2   0      262.48      237.27      4.07 o
  -4   2   0       76.74       85.58      1.63 o
  -3   2   0        0.22       -0.12      0.14 o
  -2   2   0       24.69       18.24      0.36 o
  -1   2   0      132.16      136.46      2.11 o
   0   2   0       98.40      110.21      2.97 o
   1   2   0        1.57        3.13      0.11 o
   2   2   0      281.77      283.81      4.34 o
   3   2   0        0.24       -0.17      0.17 o
   4   2   0       78.30       75.16      1.32 o
   5   2   0       95.90       92.99      1.76 o
   6   2   0       12.22       14.12      1.59 o
   7   2   0       47.68       51.42      2.90 o
   8   2   0        0.52        0.19      1.35 o
   9   2   0        0.15        0.27      1.63 o
  -9   3   0        0.03       -1.67      2.37 o
  -8   3   0        0.10       -0.07      1.09 o
  -7   3   0        9.31        9.27      1.60 o
  -6   3   0        8.55        9.71      0.82 o
  -5   3   0       65.60       61.19      1.53 o
  -4   3   0      156.17      148.31      2.35 o
  -3   3   0      430.91      475.88      7.47 o
  -2   3   0        3.29        2.05      0.20 o
  -1   3   0      402.10      385.36      6.94 o
   0   3   0      337.33      406.58      9.61 o
   1   3   0        4.65        4.05      0.20 o
   2   3   0      440.90      457.94      6.02 o
   3   3   0        0.96        0.85      0.19 o
   4   3   0      309.97      330.95      4.84 o
   5   3   0       14.14       13.49      0.66 o
   6   3   0        2.08        0.62      1.10 o
   7   3   0       37.11       38.72      4.16 o
   8   3   0        0.00       -1.29      1.34 o
   9   3   0        0.23       -1.48      1.48 o
  -8   4   0        1.69       -0.01      1.23 o
  -7   4   0       16.16       18.53      1.41 o
  -6   4   0        0.00       -0.22      0.82 o
  -5   4   0       17.40       16.81      1.00 o
  -4   4   0      184.89      181.14      3.19 o
  -3   4   0       44.45       41.76      0.90 o
  -2   4   0      258.49      267.54      3.77 o
  -1   4   0       69.48       64.70      1.30 o
   0   4   0       25.58       28.18      0.87 o
   1   4   0       88.60       86.67      1.40 o
   2   4   0        5.36        2.94      0.17 o
   3   4   0       51.37       51.00      0.86 o
   4   4   0       68.41       63.99      1.10 o
   5   4   0       15.30       16.71      0.62 o
   6   4   0       25.40       25.26      1.53 o
   7   4   0        1.52        4.17      1.42 o
   8   4   0        0.09       -0.88      1.41 o
   9   4   0        0.60       -2.29      2.29 o
  -8   5   0        0.48       -0.70      0.93 o
  -7   5   0        0.02       -0.50      0.78 o
  -6   5   0       17.69       20.84      1.68 o
  -5   5   0        1.98        2.08      0.51 o
  -4   5   0      156.71      146.45      2.87 o
  -3   5   0       85.88       90.86      1.67 o
  -2   5   0        0.10       -0.21      0.21 o
  -1   5   0      299.65      267.30      4.98 o
   0   5   0       88.25       98.64      2.68 o
   1   5   0       98.58      102.49      1.70 o
   2   5   0      224.40      204.10      3.52 o
   3   5   0       15.40       12.07      0.38 o
   4   5   0        7.20        6.75      0.38 o
   5   5   0       39.18       35.56      1.11 o
   6   5   0        4.05        3.72      0.90 o
   7   5   0        3.49        3.23      1.36 o
   8   5   0        0.00       -0.82      2.09 o
  -8   6   0        0.21       -0.42      0.90 o
  -7   6   0        0.94        0.73      0.84 o
  -6   6   0        3.26        3.69      0.82 o
  -5   6   0      140.34      137.68      3.22 o
  -4   6   0      128.15      112.95      2.33 o
  -3   6   0        8.76        8.38      0.43 o
  -2   6   0        0.86        1.15      0.23 o
  -1   6   0      340.67      349.57      5.95 o
   0   6   0        6.29       10.24      0.36 o
   1   6   0      166.64      180.73      2.82 o
   2   6   0       18.36       20.88      0.61 o
   3   6   0       24.32       19.82      0.67 o
   4   6   0       49.73       46.81      1.31 o
   5   6   0        7.04        7.30      0.73 o
   6   6   0       16.66       15.95      2.23 o
   7   6   0        5.95        1.52      1.98 o
   8   6   0        1.06        0.39      2.12 o
  -8   7   0        0.01       -0.91      0.91 o
  -7   7   0        0.00       -0.83      0.83 o
  -6   7   0       29.92       31.38      1.62 o
  -5   7   0        5.38        6.73      0.94 o
  -4   7   0      357.86      318.04      5.76 o
  -3   7   0       76.76       74.15      1.57 o
  -2   7   0        1.18        1.57      0.32 o
  -1   7   0        0.75        0.30      0.61 o
   0   7   0      136.95      154.11      4.29 o
   1   7   0       38.63       35.34      0.71 o
   2   7   0      153.01      156.85      2.74 o
   3   7   0        4.13        5.20      0.47 o
   4   7   0        3.63        1.98      0.52 o
   5   7   0       20.94       17.29      1.57 o
   6   7   0        3.44        0.59      0.94 o
   7   7   0        1.14       -1.78      1.78 o
   8   7   0        0.00       -1.98      1.98 o
  -7   8   0        1.21       -0.33      0.87 o
  -6   8   0       15.10       15.46      2.39 o
  -5   8   0        0.15       -0.16      0.80 o
  -4   8   0       16.73       13.05      1.17 o
  -3   8   0      116.49       97.72      1.99 o
  -2   8   0       10.82        9.83      0.60 o
  -1   8   0        8.50       10.03      0.96 o
   0   8   0       76.07       88.73      2.49 o
   1   8   0       78.20       73.77      1.39 o
   2   8   0      215.42      201.83      3.48 o
   3   8   0       10.63       10.27      0.62 o
   4   8   0        6.36        6.58      0.81 o
   5   8   0        6.13        7.12      1.24 o
   6   8   0       10.18       10.33      1.51 o
   7   8   0        4.67        4.69      2.33 o
  -7   9   0        0.67        0.45      0.92 o
  -6   9   0        4.20        4.83      0.95 o
  -5   9   0        0.37        1.13      1.14 o
  -4   9   0        3.79        3.95      0.55 o
  -3   9   0        8.47        5.60      0.38 o
  -2   9   0        7.35        5.75      0.51 o
   0   9   0       16.44       18.86      0.69 o
   1   9   0       85.83       81.78      1.44 o
   2   9   0        9.28       10.52      0.52 o
   3   9   0       42.49       37.04      1.28 o
   4   9   0       13.39       14.05      1.09 o
   5   9   0       22.72       23.24      1.84 o
   6   9   0       17.15       21.19      1.96 o
   7   9   0        0.00       -1.93      2.11 o
  -6  10   0        0.67       -0.25      0.84 o
  -5  10   0        0.07       -0.26      0.67 o
  -4  10   0        0.11        1.09      0.74 o
  -3  10   0        9.43        9.63      0.62 o
  -2  10   0       30.81       24.65      1.01 o
  -1  10   0       38.73       36.04      1.22 o
   0  10   0       17.83       18.23      1.03 o
   1  10   0        5.81        6.35      0.53 o
   2  10   0       18.76       17.74      0.67 o
   3  10   0        0.30       -0.12      0.45 o
   4  10   0        0.22       -0.64      0.67 o
   5  10   0        1.33        0.87      1.05 o
   6  10   0       15.83       15.54      2.38 o
  -5  11   0        5.93        6.14      1.04 o
  -4  11   0        0.61        0.51      0.58 o
  -3  11   0        2.64        2.64      0.93 o
  -2  11   0        3.16        3.90      0.47 o
  -1  11   0        0.12       -0.33      0.33 o
   0  11   0        0.33        0.29      0.49 o
   1  11   0        0.06       -0.39      0.39 o
   2  11   0        0.00       -0.23      0.34 o
   3  11   0        0.10       -0.62      0.62 o
   4  11   0        1.07        1.04      0.77 o
   5  11   0        1.43        1.04      1.04 o
   6  11   0        3.72        2.92      1.46 o
  -5  12   0        6.26        5.27      1.57 o
  -4  12   0        5.42        5.74      1.76 o
  -3  12   0        0.07        0.47      0.45 o
  -2  12   0        0.76        0.72      1.20 o
  -1  12   0       10.89       13.70      1.68 o
   0  12   0       11.34       12.23      0.68 o
   1  12   0       42.93       43.15      1.76 o
   2  12   0       11.07        9.11      1.97 o
   3  12   0        2.43        4.11      0.73 o
   4  12   0        1.73        0.40      0.71 o
   5  12   0        0.28        0.56      0.78 o
  -3  13   0        3.37        2.80      0.58 o
  -2  13   0        0.41       -0.18      0.44 o
  -1  13   0        6.89        6.83      0.63 o
   0  13   0        1.55        2.06      0.57 o
   1  13   0       11.05       11.22      0.82 o
   2  13   0        6.26        5.33      0.95 o
   3  13   0        0.04       -0.76      0.76 o
   4  13   0        0.70        0.43      0.79 o
  -2  14   0        0.04       -0.54      0.54 o
  -1  14   0        1.65        0.98      0.49 o
   0  14   0        6.57        7.56      0.78 o
   1  14   0        0.03       -0.12      0.83 o
   2  14   0        1.34        1.03      0.89 o
  -2 -14   1        6.61        6.10      1.39 o
  -1 -14   1       11.68       13.09      1.53 o
   0 -14   1        0.32       -0.42      0.73 o
   1 -14   1        0.14       -0.06      0.62 o
  -3 -13   1        0.10        0.34      0.85 o
  -2 -13   1        0.17        0.71      0.79 o
  -1 -13   1        0.66        0.75      0.71 o
   0 -13   1        0.72        0.23      0.93 o
   1 -13   1        0.14        0.21      0.51 o
   2 -13   1        0.66        0.69      0.48 o
   3 -13   1        0.25        1.21      0.70 o
  -5 -12   1        0.20        0.08      0.95 o
  -4 -12   1        0.36       -0.54      0.70 o
  -3 -12   1        0.04       -0.01      1.17 o
  -2 -12   1        0.22        0.71      0.74 o
  -1 -12   1       12.11       11.70      0.92 o
   0 -12   1        1.06        1.15      0.45 o
   1 -12   1        7.08        7.76      0.77 o
   2 -12   1        3.10        1.40      0.46 o
   3 -12   1        0.42        0.57      0.47 o
   4 -12   1        5.14        5.89      0.85 o
  -6 -11   1        0.67       -1.44      1.98 o
  -5 -11   1        3.47        2.87      0.89 o
  -4 -11   1        0.29       -0.34      0.62 o
  -3 -11   1        0.31        0.08      0.71 o
  -2 -11   1        4.64        5.76      0.77 o
  -1 -11   1        0.21        1.43      0.73 o
   0 -11   1        7.74        8.95      0.60 o
   1 -11   1       33.68       31.44      1.69 o
   2 -11   1        7.73        6.92      0.55 o
   3 -11   1        1.72        1.83      0.73 o
   4 -11   1        2.89        2.47      0.70 o
   5 -11   1       12.55       13.35      2.34 o
  -6 -10   1        6.75        7.58      1.56 o
  -5 -10   1        2.76        1.94      1.08 o
  -4 -10   1        3.06        2.42      1.60 o
  -3 -10   1        0.89        0.98      1.14 o
  -2 -10   1        0.00       -0.16      0.30 o
  -1 -10   1      102.56       97.74      2.30 o
   0 -10   1       29.99       31.94      0.95 o
   1 -10   1        1.41       28.76      2.83 o
   2 -10   1        7.36        7.13      0.45 o
   3 -10   1       14.43       14.89      0.98 o
   4 -10   1       12.86       11.17      1.56 o
   5 -10   1       18.55       17.29      2.71 o
   6 -10   1        4.89        5.04      1.05 o
  -7  -9   1        0.54        0.25      2.05 o
  -6  -9   1        4.99        7.31      1.44 o
  -5  -9   1       18.22       18.04      1.68 o
  -4  -9   1        4.81        4.09      0.78 o
  -3  -9   1        2.25        3.20      0.55 o
  -2  -9   1        0.17        0.45      0.32 o
  -1  -9   1       36.00       40.62      1.19 o
   0  -9   1       15.29       16.14      0.71 o
   1  -9   1       50.17       48.58      1.30 o
   2  -9   1        0.01       -0.19      0.26 o
   3  -9   1       38.84       40.32      0.96 o
   4  -9   1        9.58        9.38      1.10 o
   5  -9   1        2.32        2.91      0.93 o
   6  -9   1        0.11        0.26      0.82 o
   7  -9   1        0.36        0.13      0.89 o
  -7  -8   1        0.87        0.26      2.16 o
  -6  -8   1       43.36       50.38      6.62 o
  -5  -8   1        0.37        0.99      0.94 o
  -4  -8   1        0.09       -0.57      0.57 o
  -3  -8   1        0.02       -0.40      0.40 o
  -2  -8   1      119.10      115.35      2.31 o
  -1  -8   1       17.23       16.25      0.55 o
   0  -8   1       18.25       21.27      0.76 o
   1  -8   1       51.41       53.30      1.36 o
   2  -8   1        0.23        0.27      0.34 o
   3  -8   1       98.50       88.86      1.67 o
   4  -8   1       33.02       32.01      1.01 o
   5  -8   1        3.28        2.67      0.58 o
   6  -8   1        1.08        0.04      1.28 o
   7  -8   1        0.09       -0.69      0.85 o
  -8  -7   1        0.60        1.52      2.28 o
  -7  -7   1        0.61       -0.99      1.88 o
  -6  -7   1       15.16       16.04      1.63 o
  -5  -7   1       71.07       68.26      3.05 o
  -4  -7   1       19.28       16.05      0.87 o
  -3  -7   1        9.54       10.10      0.58 o
  -2  -7   1        0.27       -0.08      0.26 o
  -1  -7   1      280.08      271.71      4.23 o
   0  -7   1       11.60       13.06      0.51 o
   1  -7   1      105.48      123.49      3.07 o
   2  -7   1        6.95        7.90      0.42 o
   3  -7   1        1.88        0.65      0.30 o
   4  -7   1       80.57       79.04      1.78 o
   5  -7   1        0.67        1.48      0.50 o
   6  -7   1        6.69        8.22      1.02 o
   7  -7   1        0.10       -0.78      0.85 o
   8  -7   1        0.75       -1.88      1.88 o
  -8  -6   1        2.93        0.93      2.20 o
  -7  -6   1        0.41       -1.67      1.92 o
  -6  -6   1        0.30       -0.79      0.86 o
  -5  -6   1       10.31        9.22      0.99 o
  -4  -6   1       18.97       16.14      0.75 o
  -3  -6   1       13.02       14.97      0.59 o
  -2  -6   1       13.80       14.70      0.48 o
  -1  -6   1      200.85      234.09      5.57 o
   0  -6   1       16.71       23.88      0.87 o
   1  -6   1      727.61      711.91     12.92 o
   2  -6   1       11.68       11.78      0.35 o
   3  -6   1       32.95       33.74      0.89 o
   4  -6   1       36.79       33.05      1.00 o
   5  -6   1        0.00       -0.16      0.46 o
   6  -6   1        2.82        1.76      0.75 o
   7  -6   1        2.27        2.49      1.17 o
   8  -6   1        0.06        0.40      0.94 o
  -8  -5   1        0.01       -1.93      1.93 o
  -7  -5   1        9.74       11.87      1.94 o
  -6  -5   1        1.25       -0.52      0.70 o
  -5  -5   1       16.53       13.93      0.85 o
  -4  -5   1        0.11        0.10      0.20 o
  -3  -5   1       39.45       36.22      0.72 o
  -2  -5   1       20.84       17.37      0.94 o
  -1  -5   1        0.00        0.89      0.32 o
   0  -5   1      803.08     1008.14     22.34 o
   1  -5   1     1012.89     1030.79     20.56 o
   2  -5   1      119.75      126.05      1.98 o
   3  -5   1        0.15        0.05      0.21 o
   4  -5   1       85.24       72.72      1.65 o
   5  -5   1       36.91       34.40      1.24 o
   6  -5   1        0.16       -0.23      0.91 o
   7  -5   1        1.91        1.72      0.87 o
   8  -5   1        5.51        9.78      1.33 o
  -8  -4   1        0.04       -0.61      1.42 o
  -7  -4   1       14.67       15.22      1.83 o
  -6  -4   1        1.17        0.56      0.77 o
  -5  -4   1        7.81        8.93      0.55 o
  -4  -4   1       35.04       42.50      0.91 o
  -3  -4   1        0.02        0.28      0.16 o
  -2  -4   1      140.92      157.16      2.17 o
  -1  -4   1        7.93        8.90      0.65 o
   0  -4   1      205.02      260.14      4.62 o
   1  -4   1      859.97      890.73     17.22 o
   2  -4   1      200.70      206.20      2.99 o
   3  -4   1        1.19        0.64      0.22 o
   4  -4   1      109.18      101.66      1.95 o
   5  -4   1       61.55       60.60      1.56 o
   6  -4   1       31.74       27.03      1.45 o
   7  -4   1       17.66       15.76      1.35 o
   8  -4   1        1.44        2.21      1.29 o
  -9  -3   1        0.06       -1.47      1.47 o
  -8  -3   1        0.22       -1.13      1.35 o
  -7  -3   1       47.97       54.37      3.03 o
  -6  -3   1        5.11        2.36      1.12 o
  -5  -3   1        7.18        6.08      0.50 o
  -4  -3   1      221.41      233.64      3.51 o
  -3  -3   1        2.56        1.16      0.17 o
  -2  -3   1       69.62       69.87      1.05 o
  -1  -3   1      333.28      349.57      4.68 o
   0  -3   1       44.90       55.84      1.19 o
   1  -3   1       31.74       36.18      0.89 o
   2  -3   1      165.25      186.68      2.87 o
   3  -3   1        0.61        0.65      0.15 o
   4  -3   1        0.03       -0.03      0.20 o
   5  -3   1       31.08       31.58      0.90 o
   6  -3   1       14.88       13.74      1.42 o
   7  -3   1        7.01        9.53      1.39 o
   8  -3   1        1.19       -0.46      1.16 o
   9  -3   1        0.31       -1.35      1.35 o
  -9  -2   1        4.72        4.44      1.83 o
  -8  -2   1        4.23        5.41      1.62 o
  -7  -2   1       12.56       15.54      1.78 o
  -6  -2   1        0.12        1.16      1.43 o
  -5  -2   1       38.44       37.95      1.07 o
  -4  -2   1        1.24        0.58      0.21 o
  -3  -2   1      322.11      339.72      4.89 o
  -2  -2   1       77.84      104.04      1.57 o
  -1  -2   1     1590.03     1614.49     18.15 o
   0  -2   1      301.64      340.38      6.69 o
   1  -2   1       78.76       71.70      1.21 o
   2  -2   1        5.93        8.05      0.32 o
   3  -2   1        9.16        9.13      0.33 o
   4  -2   1        9.71        9.07      0.41 o
   5  -2   1      210.23      198.18      3.48 o
   6  -2   1        1.19        0.08      0.69 o
   7  -2   1        1.34        1.14      1.00 o
   8  -2   1        0.08       -1.62      1.90 o
   9  -2   1        1.04       -2.12      2.16 o
  -9  -1   1        0.70        0.49      2.40 o
  -8  -1   1        3.06        0.58      1.43 o
  -7  -1   1        8.73        7.34      1.45 o
  -6  -1   1        7.78        8.20      1.07 o
  -5  -1   1      119.22      115.08      2.07 o
  -4  -1   1       65.06       70.70      1.63 o
  -3  -1   1      438.17      441.31      6.71 o
  -2  -1   1       58.70       46.00      0.73 o
  -1  -1   1     1900.63     1920.26     24.93 o
   0  -1   1      486.01      506.62     10.54 o
   1  -1   1       79.64       81.80      1.13 o
   2  -1   1      189.81      199.58      3.18 o
   3  -1   1       39.08       28.68      0.69 o
   4  -1   1        2.63        3.85      0.37 o
   5  -1   1       15.72       21.23      0.71 o
   6  -1   1      204.97      211.41      4.88 o
   7  -1   1       19.06       22.46      1.98 o
   8  -1   1        0.01       -0.11      1.91 o
   9  -1   1        0.00       -2.19      2.33 o
  -9   0   1        0.56       -2.34      2.42 o
  -8   0   1        0.08       -0.54      1.28 o
  -7   0   1       10.16        9.69      1.53 o
  -6   0   1        0.05        0.36      0.55 o
  -5   0   1       28.52       25.62      0.85 o
  -4   0   1       31.45       25.13      0.67 o
  -3   0   1      251.46      273.09      4.12 o
  -2   0   1      280.99      277.23      3.84 o
  -1   0   1     1282.71     1204.90     19.46 o
   0   0   1      209.48       -0.01      0.01 o
   1   0   1      668.47      618.27      8.69 o
   2   0   1       19.76       20.21      0.42 o
   3   0   1       94.49       96.17      1.59 o
   4   0   1      114.71      114.88      1.98 o
   5   0   1       63.56       66.19      1.48 o
   6   0   1       30.34       32.90      1.34 o
   7   0   1        8.71        8.97      1.47 o
   8   0   1        0.07       -1.15      1.19 o
   9   0   1        0.02        2.28      2.43 o
  -9   1   1        0.46       -2.30      2.30 o
  -8   1   1       12.15       14.92      2.83 o
  -7   1   1        1.81       -0.45      1.06 o
  -6   1   1      151.79      158.35      3.83 o
  -5   1   1      201.63      195.10      3.24 o
  -4   1   1        3.91        5.14      0.32 o
  -3   1   1        0.78        1.11      0.41 o
  -2   1   1      363.55      369.26      5.81 o
  -1   1   1       50.01       43.11      0.55 o
   0   1   1        1.12       -0.22      0.22 o
   1   1   1       12.36       12.11      0.25 o
   2   1   1      253.04      227.89      3.24 o
   3   1   1       53.19       63.49      1.16 o
   4   1   1       73.39       60.70      1.44 o
   5   1   1       17.20       16.40      0.76 o
   6   1   1      209.47      205.47      5.74 o
   7   1   1        2.56        0.43      1.17 o
   8   1   1        1.08        0.82      1.29 o
   9   1   1        0.46       -2.17      2.17 o
  -9   2   1        0.48       -0.08      1.30 o
  -8   2   1       17.47       16.61      2.92 o
  -7   2   1        0.01       -0.79      0.79 o
  -6   2   1        0.20        0.78      0.84 o
  -5   2   1       97.75       94.45      1.92 o
  -4   2   1      219.54      217.75      3.67 o
  -3   2   1       15.97       15.93      0.44 o
  -2   2   1       25.71       26.28      0.48 o
  -1   2   1      339.26      330.07      4.58 o
   0   2   1     1148.32     1328.07     88.91 o
   1   2   1      169.94      162.51      1.97 o
   2   2   1      126.66      139.03      2.21 o
   3   2   1      461.02      498.47      7.50 o
   4   2   1       57.95       58.79      1.20 o
   5   2   1       49.93       48.29      1.11 o
   6   2   1       90.74       91.36      3.95 o
   7   2   1        4.07        5.85      1.36 o
   8   2   1        3.04        4.70      1.53 o
   9   2   1        3.00        2.54      2.64 o
  -9   3   1        0.46        1.25      1.56 o
  -8   3   1        0.02       -1.11      1.11 o
  -7   3   1        1.67        0.94      0.81 o
  -6   3   1        0.29       -0.07      0.50 o
  -5   3   1       40.08       36.58      1.13 o
  -4   3   1      123.93      115.86      1.94 o
  -3   3   1      184.09      194.78      3.20 o
  -2   3   1      778.25      799.25     12.50 o
  -1   3   1       22.73       25.44      0.52 o
   0   3   1       22.13       24.45      1.01 o
   1   3   1       27.55       31.05      0.52 o
   2   3   1      617.36      657.76      8.59 o
   3   3   1      101.87      106.78      1.81 o
   4   3   1        0.00       -0.21      0.21 o
   5   3   1        7.27        7.87      0.48 o
   6   3   1       65.92       69.02      2.54 o
   7   3   1        1.00        0.65      1.16 o
   8   3   1        0.72        0.19      1.46 o
   9   3   1        1.10        0.84      1.63 o
  -8   4   1        0.13       -1.18      1.18 o
  -7   4   1        4.48        3.17      0.96 o
  -6   4   1        8.36        8.38      0.94 o
  -5   4   1       29.00       25.71      0.86 o
  -4   4   1       21.21       20.57      0.69 o
  -3   4   1        4.60        5.78      0.33 o
  -2   4   1      542.16      578.44      8.52 o
  -1   4   1       61.64       73.73      1.30 o
   0   4   1        2.31        1.51      0.36 o
   2   4   1      281.82      294.80      4.20 o
   3   4   1       29.73       43.41      0.76 o
   4   4   1        0.06       -0.19      0.19 o
   5   4   1        0.43       -0.31      0.31 o
   6   4   1       14.24       14.87      1.25 o
   7   4   1       17.80       20.39      1.98 o
   8   4   1        0.34       -0.91      1.40 o
   9   4   1        2.43        5.28      2.70 o
  -8   5   1        0.13       -0.81      0.81 o
  -7   5   1        0.21        0.17      0.80 o
  -6   5   1        7.71        9.57      0.81 o
  -5   5   1        0.39       -0.50      0.50 o
  -4   5   1       68.39       68.91      1.56 o
  -3   5   1        7.98        6.99      0.35 o
  -2   5   1      161.25      157.53      2.79 o
  -1   5   1      137.77      133.20      5.44 o
   0   5   1      524.32      639.35     22.42 o
   1   5   1       90.86       96.35      1.93 o
   2   5   1      206.16      220.74      3.78 o
   3   5   1        0.74        2.08      0.20 o
   4   5   1        3.81        5.37      0.40 o
   5   5   1       30.31       28.93      1.01 o
   6   5   1        0.68        1.09      0.75 o
   7   5   1       24.39       27.07      2.29 o
   8   5   1        0.54        1.35      2.24 o
  -8   6   1        0.00       -0.89      0.89 o
  -7   6   1       26.17       28.41      2.49 o
  -6   6   1       17.99       18.51      1.14 o
  -5   6   1        3.07        2.37      0.56 o
  -4   6   1        1.37        0.15      0.35 o
  -3   6   1        0.01       -0.20      0.21 o
  -2   6   1        1.97        1.68      0.28 o
  -1   6   1      170.68      171.70      3.60 o
   0   6   1       40.65       50.61      2.21 o
   1   6   1        2.75        2.23      0.26 o
   2   6   1        1.29        4.14      0.33 o
   3   6   1        0.06       -0.25      0.25 o
   4   6   1       38.26       35.03      1.01 o
   5   6   1       57.18       64.53      1.96 o
   6   6   1        2.53        2.51      1.00 o
   7   6   1        6.47        8.94      2.34 o
   8   6   1        1.16        0.27      2.06 o
  -8   7   1        0.47        0.09      0.94 o
  -7   7   1        2.51        1.19      1.16 o
  -6   7   1        1.11       -0.44      0.68 o
  -5   7   1        8.31        8.14      0.71 o
  -4   7   1       16.31       10.87      0.99 o
  -3   7   1       74.07       74.20      1.62 o
  -2   7   1        0.74        0.63      0.23 o
  -1   7   1       30.34       32.40      0.85 o
   0   7   1       13.76       21.88      0.73 o
   1   7   1       12.97       13.10      0.50 o
   2   7   1      204.87      202.48      3.83 o
   3   7   1       29.96       28.00      0.92 o
   4   7   1       16.35       14.16      0.86 o
   5   7   1       48.38       47.52      1.90 o
   6   7   1        1.13        0.92      0.98 o
   7   7   1        4.29        2.06      2.07 o
   8   7   1        0.17       -1.12      2.12 o
  -7   8   1        0.31       -0.20      0.97 o
  -6   8   1        2.31        2.01      1.40 o
  -5   8   1        7.72        8.18      2.15 o
  -4   8   1       42.70       40.97      1.14 o
  -3   8   1       50.35       44.12      1.07 o
  -2   8   1        3.87        3.74      0.33 o
  -1   8   1       10.98       13.95      0.64 o
   0   8   1       93.97       99.85      4.14 o
   1   8   1       99.80       93.19      2.18 o
   2   8   1        2.19        2.47      0.52 o
   3   8   1       27.32       28.15      1.01 o
   4   8   1       13.87       15.18      1.19 o
   5   8   1        3.62        4.03      0.87 o
   6   8   1        6.43        7.86      1.33 o
   7   8   1        0.78        2.56      2.11 o
  -7   9   1        0.66        0.31      0.93 o
  -6   9   1        0.62       -0.36      0.75 o
  -5   9   1        1.99        2.46      1.27 o
  -4   9   1       69.63       66.59      1.82 o
  -3   9   1       13.33       13.53      0.63 o
  -2   9   1       53.08       45.98      1.76 o
  -1   9   1       14.17       13.15      0.50 o
   0   9   1       60.92       61.42      2.29 o
   1   9   1        2.05        2.62      0.28 o
   2   9   1       56.70       58.06      1.49 o
   3   9   1        0.75        0.83      0.43 o
   4   9   1       14.24       16.09      1.13 o
   5   9   1       22.71       28.41      2.00 o
   6   9   1        0.41        2.13      1.14 o
   7   9   1        0.49       -0.22      1.99 o
  -6  10   1        5.58        7.30      1.11 o
  -5  10   1        0.35        0.05      1.64 o
  -4  10   1       13.75       15.13      1.79 o
  -3  10   1        3.32        3.48      0.65 o
  -2  10   1        5.30        4.70      0.70 o
  -1  10   1       28.14       26.22      0.77 o
   0  10   1       24.75       28.29      1.35 o
   1  10   1        0.30        0.18      0.37 o
   2  10   1        0.07       -0.01      0.31 o
   3  10   1        0.01       -0.44      0.44 o
   4  10   1        3.55        3.30      0.80 o
   5  10   1        1.65        2.16      1.99 o
   6  10   1        0.27       -0.35      1.15 o
  -6  11   1       20.33       25.37      1.98 o
  -5  11   1        0.50        0.79      0.75 o
  -4  11   1        2.50        2.41      0.51 o
  -3  11   1        1.36        0.94      0.43 o
  -2  11   1       10.99        8.57      0.50 o
  -1  11   1        2.63        1.68      0.38 o
   0  11   1        6.78        7.94      0.49 o
   1  11   1        0.07       -0.34      0.39 o
   2  11   1        0.01        0.44      0.38 o
   3  11   1        2.48        2.53      0.70 o
   4  11   1        3.74        3.44      0.86 o
   5  11   1        0.69        0.46      1.00 o
   6  11   1        1.71       -0.32      1.22 o
  -5  12   1        7.50        6.04      0.99 o
  -4  12   1        0.58        0.84      0.73 o
  -3  12   1        1.69        1.68      0.70 o
  -2  12   1        0.48        0.01      0.59 o
  -1  12   1        0.42        0.29      1.23 o
   0  12   1        3.61        4.85      0.52 o
   1  12   1       24.88       24.18      1.01 o
   2  12   1       18.78       15.99      0.91 o
   3  12   1        0.42       -0.64      0.64 o
   4  12   1        0.07        0.26      0.75 o
   5  12   1        0.33       -1.27      1.28 o
  -4  13   1        1.20       -0.18      0.72 o
  -3  13   1        0.03       -0.19      0.85 o
  -2  13   1        0.26       -0.19      0.37 o
  -1  13   1        1.75        3.22      0.48 o
   0  13   1        7.50        8.34      0.71 o
   1  13   1       15.33       14.91      1.08 o
   2  13   1       16.07       14.86      1.25 o
   3  13   1        0.28       -0.10      0.70 o
   4  13   1        1.20        0.27      0.69 o
  -2  14   1        0.97       -0.42      1.67 o
  -1  14   1        0.80        0.52      0.54 o
   0  14   1        1.03        0.77      0.54 o
   1  14   1       14.58       15.23      1.48 o
   2  14   1        0.12       -0.26      0.81 o
  -1 -14   2        2.94        1.47      1.02 o
   0 -14   2        0.27       -0.11      0.78 o
   1 -14   2        0.88       -0.05      0.73 o
  -3 -13   2        0.22        0.18      0.88 o
  -2 -13   2        0.47       -0.63      0.77 o
  -1 -13   2        1.27        1.33      0.75 o
   0 -13   2        5.66        5.90      0.87 o
   1 -13   2        0.31       -0.17      0.52 o
   2 -13   2        7.31        7.11      1.15 o
   3 -13   2        3.34        2.71      1.38 o
  -4 -12   2        2.86        2.25      1.09 o
  -3 -12   2        1.52        1.78      1.02 o
  -2 -12   2        1.28        1.56      0.80 o
  -1 -12   2        5.23        6.62      0.93 o
   0 -12   2       21.27       27.04      1.73 o
   1 -12   2        3.99        4.48      0.55 o
   2 -12   2        3.44        2.92      0.55 o
   3 -12   2        0.91        0.41      0.62 o
   4 -12   2        7.34        8.58      0.98 o
  -5 -11   2        1.02        2.26      0.91 o
  -4 -11   2        4.15        4.09      0.86 o
  -3 -11   2        0.47        0.84      0.76 o
  -2 -11   2        5.22        4.94      0.70 o
  -1 -11   2        0.12        0.27      0.40 o
   0 -11   2       12.06       17.47      0.85 o
   1 -11   2        1.32        0.77      0.43 o
   2 -11   2        0.03        0.30      0.42 o
   3 -11   2        3.28        2.40      0.57 o
   4 -11   2       11.42       10.98      1.90 o
   5 -11   2       20.24       25.09      2.47 o
  -6 -10   2        0.41        0.34      1.08 o
  -5 -10   2        8.33        7.52      1.08 o
  -4 -10   2        0.00        0.00      0.63 o
  -3 -10   2        0.51        1.34      0.61 o
  -2 -10   2       28.04       28.72      1.59 o
  -1 -10   2       27.67       27.90      0.87 o
   0 -10   2        2.61        2.62      0.34 o
   1 -10   2       17.13       19.36      1.19 o
   2 -10   2        7.23        5.98      0.68 o
   3 -10   2        0.31        0.52      0.43 o
   4 -10   2        0.01        0.91      0.99 o
   5 -10   2       16.27       19.21      1.35 o
   6 -10   2        7.94        6.22      1.61 o
  -7  -9   2        3.46        1.48      2.37 o
  -6  -9   2        7.47        9.08      1.59 o
  -5  -9   2        0.16        0.69      0.93 o
  -4  -9   2        0.01        0.30      0.79 o
  -3  -9   2        1.73        1.47      0.46 o
  -2  -9   2       53.91       50.14      1.17 o
  -1  -9   2       43.94       42.79      1.07 o
   0  -9   2       26.61       28.63      0.85 o
   1  -9   2        0.16        1.97      3.17 o
   2  -9   2       26.77       25.87      1.17 o
   3  -9   2        8.83        7.56      0.46 o
   4  -9   2        0.76        0.93      0.72 o
   5  -9   2        2.72        4.09      1.05 o
   6  -9   2        2.61        4.02      1.01 o
   7  -9   2        0.28       -0.15      1.90 o
  -7  -8   2        4.50        7.47      2.54 o
  -6  -8   2        6.49        6.26      1.44 o
  -5  -8   2       24.53       25.75      1.88 o
  -4  -8   2        3.01        2.29      1.34 o
  -3  -8   2       58.20       59.05      1.95 o
  -2  -8   2       12.21       13.39      0.56 o
  -1  -8   2       43.25       44.10      1.06 o
   0  -8   2       69.03       71.22      1.36 o
   1  -8   2        8.91       11.17      1.06 o
   2  -8   2        0.00        0.14      0.23 o
   3  -8   2       23.79       21.97      0.68 o
   4  -8   2       20.55       18.51      0.82 o
   5  -8   2        3.88        4.41      0.66 o
   6  -8   2        6.26        8.17      1.10 o
   7  -8   2        0.13        0.11      0.94 o
  -8  -7   2        1.34       -0.12      2.24 o
  -7  -7   2        0.83        0.13      2.00 o
  -6  -7   2        0.20        0.46      1.00 o
  -5  -7   2       60.57       60.89      2.84 o
  -4  -7   2        0.27        0.09      0.75 o
  -3  -7   2       37.62       34.52      1.07 o
  -2  -7   2       10.90       12.75      0.53 o
  -1  -7   2        0.61        0.48      0.26 o
   0  -7   2       48.17       53.31      1.55 o
   1  -7   2        0.12        0.42      0.24 o
   2  -7   2        2.42        2.74      0.28 o
   3  -7   2      108.74      102.56      2.10 o
   4  -7   2       10.77       10.84      0.94 o
   5  -7   2        0.35        1.76      0.82 o
   6  -7   2        4.00        3.53      1.03 o
   7  -7   2       19.54       18.08      1.50 o
  -8  -6   2        0.01       -1.35      1.99 o
  -7  -6   2        5.32        3.51      2.08 o
  -6  -6   2        0.76       -0.08      0.85 o
  -5  -6   2        0.94       -0.39      0.65 o
  -4  -6   2        1.73        1.30      0.42 o
  -3  -6   2       39.07       40.08      1.03 o
  -2  -6   2        9.09        8.56      0.38 o
  -1  -6   2        3.66        2.98      0.32 o
   0  -6   2        6.08        8.34      0.31 o
   1  -6   2       70.13       73.65      1.45 o
   2  -6   2        3.56        5.38      0.28 o
   3  -6   2       20.17       20.15      0.70 o
   4  -6   2       75.26       73.15      1.70 o
   5  -6   2       16.62       15.34      0.89 o
   6  -6   2       12.34       13.22      1.52 o
   7  -6   2        1.41        2.59      0.94 o
   8  -6   2        0.21        0.82      0.97 o
  -8  -5   2        4.95        4.17      2.24 o
  -7  -5   2        5.08        5.78      1.48 o
  -6  -5   2        0.05       -0.67      1.36 o
  -5  -5   2       10.98       11.09      0.78 o
  -4  -5   2        3.65        2.47      0.30 o
  -3  -5   2        8.03        8.27      0.33 o
  -2  -5   2        0.82        0.97      0.21 o
  -1  -5   2      321.00      320.21      4.81 o
   0  -5   2      456.19      553.15     11.66 o
   2  -5   2       25.35       27.29      0.59 o
   3  -5   2       52.94       42.94      0.95 o
   4  -5   2      116.36      108.92      2.27 o
   5  -5   2       29.91       29.87      1.17 o
   6  -5   2       12.35       14.26      1.57 o
   7  -5   2        1.05        0.15      2.22 o
   8  -5   2        1.56        2.40      1.31 o
  -8  -4   2       14.57       13.75      2.03 o
  -7  -4   2        0.01       -1.15      1.15 o
  -6  -4   2        2.01        0.29      1.03 o
  -5  -4   2       12.72       14.67      0.73 o
  -4  -4   2       10.58        9.98      0.39 o
  -3  -4   2       27.24       29.48      0.64 o
  -2  -4   2      156.88      183.45      2.38 o
  -1  -4   2      276.49      270.44      5.53 o
   0  -4   2      207.25      262.54      4.86 o
   1  -4   2     1468.62     1485.28     19.41 o
   2  -4   2      133.88      142.57      3.02 o
   3  -4   2      192.94      191.60      3.26 o
   4  -4   2       76.01       63.47      1.37 o
   5  -4   2        2.18        1.95      0.49 o
   6  -4   2        2.76        2.05      0.71 o
   7  -4   2        9.68        8.49      3.17 o
   8  -4   2        0.96        0.27      1.25 o
  -9  -3   2        1.66       -1.69      1.69 o
  -8  -3   2        3.30        2.65      1.55 o
  -7  -3   2        3.08        3.55      1.41 o
  -6  -3   2        2.77        3.01      1.14 o
  -5  -3   2        9.82        9.80      0.57 o
  -4  -3   2       23.94       22.73      0.63 o
  -3  -3   2       22.82       21.15      0.49 o
  -2  -3   2      515.36      528.81      6.95 o
  -1  -3   2       79.80       72.74      1.37 o
   0  -3   2      440.23      499.94      8.85 o
   1  -3   2     1054.70     1081.04     15.53 o
   2  -3   2       97.04       96.22      1.74 o
   3  -3   2       32.79       26.83      0.54 o
   4  -3   2      271.16      258.42      3.92 o
   5  -3   2        5.45        4.61      0.58 o
   6  -3   2       47.03       44.88      1.94 o
   7  -3   2       29.84       34.03      3.22 o
   8  -3   2        2.14        1.06      1.27 o
   9  -3   2        0.02       -2.16      2.16 o
  -9  -2   2        3.69        2.35      1.84 o
  -8  -2   2        0.43       -0.41      1.36 o
  -7  -2   2        0.00       -1.03      1.03 o
  -6  -2   2       35.08       35.20      2.28 o
  -5  -2   2        3.46        3.32      0.44 o
  -4  -2   2       61.76       56.93      1.26 o
  -3  -2   2       70.85       67.48      1.15 o
  -2  -2   2      496.84      502.64      6.61 o
  -1  -2   2    11447.18     9871.85    125.82 o
   0  -2   2     4566.19     4847.53     55.28 o
   1  -2   2      564.87      575.91      7.46 o
   2  -2   2      150.62      146.55      2.12 o
   3  -2   2      291.28      286.73      3.93 o
   4  -2   2       16.09       15.61      0.55 o
   5  -2   2        9.25        8.08      0.59 o
   6  -2   2       35.72       34.91      1.68 o
   7  -2   2        3.08        1.10      1.02 o
   8  -2   2        9.69       10.03      2.62 o
   9  -2   2        0.12       -2.06      2.27 o
  -9  -1   2        0.09       -2.36      2.36 o
  -8  -1   2        2.86       -0.33      1.34 o
  -7  -1   2        1.02        0.00      1.14 o
  -6  -1   2        3.08        2.47      1.21 o
  -5  -1   2       47.79       43.66      1.16 o
  -4  -1   2        0.85        2.38      0.31 o
  -3  -1   2       97.15       90.55      1.58 o
  -2  -1   2      567.24      537.30      7.46 o
  -1  -1   2     7918.10     7023.41     84.88 o
   0  -1   2      380.52      448.72      5.31 o
   1  -1   2     5225.18     4820.76     61.81 o
   2  -1   2     1635.89     1639.50     25.06 o
   3  -1   2      498.71      559.25      8.05 o
   4  -1   2       36.35       34.60      0.85 o
   5  -1   2      182.63      173.98      2.92 o
   6  -1   2      119.46      115.27      2.98 o
   7  -1   2        5.83        7.54      1.44 o
   8  -1   2        0.13       -1.82      1.82 o
   9  -1   2        0.13       -2.10      2.10 o
  -9   0   2        0.28       -2.12      2.12 o
  -8   0   2        0.44       -1.23      1.23 o
  -7   0   2        6.91        6.69      1.39 o
  -6   0   2      167.57      170.38      4.12 o
  -5   0   2      147.24      150.48      2.83 o
  -4   0   2       34.31       28.49      0.73 o
  -3   0   2        2.83        2.34      0.22 o
  -2   0   2       48.74       45.42      0.77 o
  -1   0   2     1112.67     1146.93     14.77 o
   0   0   2      426.01      473.45      7.01 o
   1   0   2     6174.31     5561.23     79.03 o
   2   0   2      120.97      110.67      1.61 o
   3   0   2       14.03       17.55      0.54 o
   4   0   2      122.24      131.04      2.22 o
   5   0   2        0.08        0.03      0.29 o
   6   0   2        7.66        7.07      0.86 o
   7   0   2        5.58        4.04      1.27 o
   8   0   2        7.79        8.13      1.64 o
   9   0   2        0.99       -0.67      2.42 o
  -9   1   2        1.80        0.18      2.33 o
  -8   1   2       10.74       16.69      2.88 o
  -7   1   2        6.68        6.61      1.36 o
  -6   1   2       14.87       14.27      0.97 o
  -5   1   2       48.50       45.61      1.09 o
  -4   1   2        0.84        1.12      0.23 o
  -3   1   2      411.65      406.07      6.52 o
  -2   1   2      923.93      928.20     14.73 o
  -1   1   2     2443.56     2264.03     25.16 o
   0   1   2      111.82      107.86      1.43 o
   1   1   2      318.72      304.35      4.54 o
   2   1   2     1401.11     1314.78     17.70 o
   3   1   2      613.29      644.07      8.79 o
   4   1   2        5.43        5.35      0.38 o
   5   1   2       55.54       54.07      1.30 o
   6   1   2       35.07       37.03      2.12 o
   7   1   2        0.39        0.04      1.14 o
   8   1   2        0.09       -1.14      1.14 o
   9   1   2       14.84       25.01      3.90 o
  -9   2   2        0.00       -1.24      1.24 o
  -8   2   2        0.61       -1.88      1.88 o
  -7   2   2        6.75        7.05      1.27 o
  -6   2   2        2.94        3.15      0.81 o
  -5   2   2       13.78       11.85      0.65 o
  -4   2   2        5.74        5.14      0.46 o
  -3   2   2      284.23      289.34      4.27 o
  -2   2   2       17.98       18.94      0.35 o
  -1   2   2      257.81      246.43      3.35 o
   0   2   2     5073.94     5438.34    235.57 o
   1   2   2        0.20       -0.08      0.08 o
   2   2   2        8.71        6.81      0.29 o
   3   2   2      688.78      699.44     10.43 o
   4   2   2       86.66       96.14      1.74 o
   5   2   2        6.16        5.29      0.48 o
   6   2   2        0.20        1.22      1.04 o
   7   2   2        0.24       -1.06      1.06 o
   8   2   2        0.02        0.09      1.29 o
   9   2   2        3.07        4.58      1.75 o
  -9   3   2        0.79       -0.59      1.34 o
  -8   3   2        1.96        0.91      1.44 o
  -7   3   2       12.41       12.94      1.23 o
  -6   3   2        5.59        5.53      0.72 o
  -5   3   2       62.51       63.16      1.45 o
  -4   3   2       26.70       20.42      0.88 o
  -3   3   2       61.85       70.70      1.33 o
  -2   3   2     2002.91     2008.36     28.67 o
  -1   3   2      301.17      271.58      4.59 o
   0   3   2       83.67      104.54      7.47 o
   1   3   2     1434.04     1357.63     20.30 o
   2   3   2       45.04       44.40      0.77 o
   3   3   2       19.14       26.09      0.69 o
   4   3   2       84.24       89.19      1.53 o
   5   3   2        0.02       -0.31      0.31 o
   6   3   2        5.58        6.70      0.98 o
   7   3   2        0.28        0.54      1.13 o
   8   3   2        2.16        1.44      1.43 o
   9   3   2        0.55       -1.14      1.55 o
  -8   4   2        0.16        0.20      1.24 o
  -7   4   2       34.12       33.33      1.79 o
  -6   4   2       11.81       12.85      0.89 o
  -5   4   2       20.20       18.10      0.74 o
  -4   4   2       48.75       50.54      1.15 o
  -3   4   2        8.09        7.25      0.35 o
  -2   4   2      431.78      412.26      6.01 o
  -1   4   2      524.27      550.80     10.96 o
   0   4   2      319.23      410.50     30.14 o
   1   4   2      139.88      140.13      3.33 o
   2   4   2        2.07        3.28      0.23 o
   3   4   2       61.09       62.49      1.01 o
   4   4   2       93.00       90.31      1.55 o
   5   4   2        0.88       -0.33      0.33 o
   6   4   2       63.21       62.83      2.41 o
   7   4   2        1.76        2.54      1.27 o
   8   4   2        2.34        1.77      1.98 o
   9   4   2        0.27        0.07      2.42 o
  -8   5   2        0.54        0.60      0.92 o
  -7   5   2       27.16       32.89      1.84 o
  -6   5   2       29.61       29.03      1.28 o
  -5   5   2       78.64       69.79      1.90 o
  -4   5   2       15.29       14.66      0.95 o
  -3   5   2        2.33        0.79      0.22 o
  -2   5   2      249.82      254.44      4.96 o
   0   5   2       28.04       36.06      1.57 o
   1   5   2      476.58      493.56      9.09 o
   2   5   2      179.89      170.80      2.98 o
   3   5   2       30.82       29.63      0.61 o
   4   5   2        2.80        1.93      0.25 o
   5   5   2        0.33       -0.53      0.53 o
   6   5   2       16.64       20.68      1.42 o
   7   5   2        0.57        0.81      1.99 o
   8   5   2        0.03       -1.97      1.97 o
  -8   6   2        0.01       -0.13      0.93 o
  -7   6   2       29.22       30.82      1.96 o
  -6   6   2        5.80        7.26      0.76 o
  -5   6   2       50.15       42.40      1.42 o
  -4   6   2        9.89       11.87      0.59 o
  -3   6   2        9.14        8.61      0.39 o
  -2   6   2      227.42      212.06      3.58 o
  -1   6   2      667.48      673.39     19.77 o
   0   6   2      189.72      232.48     10.03 o
   1   6   2       27.07       35.11      0.94 o
   2   6   2        5.50        4.43      0.35 o
   3   6   2       68.43       57.70      1.26 o
   4   6   2       25.05       20.25      0.77 o
   5   6   2      106.74      107.27      2.84 o
   6   6   2        3.26        2.55      0.99 o
   7   6   2        0.24        1.45      1.83 o
   8   6   2        0.28        1.40      2.21 o
  -8   7   2        1.05       -0.28      0.98 o
  -7   7   2        0.00       -0.31      1.04 o
  -6   7   2       17.53       15.81      1.60 o
  -5   7   2       27.59       25.57      1.09 o
  -4   7   2        5.11        2.24      0.42 o
  -3   7   2       20.70       20.08      0.64 o
  -2   7   2       15.48       15.87      0.49 o
  -1   7   2        6.61        6.82      1.04 o
   0   7   2      207.25      228.67      8.64 o
   1   7   2        3.25        2.86      0.27 o
   2   7   2       14.71       11.94      0.53 o
   3   7   2      107.19      106.85      2.27 o
   4   7   2      108.37      107.74      3.03 o
   5   7   2       13.54       14.17      1.09 o
   6   7   2        0.71       -0.43      0.86 o
   7   7   2        0.43        2.17      2.01 o
   8   7   2        0.68        0.82      2.26 o
  -7   8   2        0.24       -0.84      0.84 o
  -6   8   2        0.02       -0.24      0.95 o
  -5   8   2       30.82       26.73      1.68 o
  -4   8   2       32.24       26.78      1.14 o
  -3   8   2       38.94       37.03      0.94 o
  -2   8   2        6.33        6.03      0.33 o
  -1   8   2       90.17      103.09      3.63 o
   0   8   2       48.64       53.63      1.90 o
   1   8   2       85.95       81.53      3.06 o
   2   8   2       55.21       48.64      1.24 o
   3   8   2       23.00       18.70      0.78 o
   4   8   2       12.37       13.48      0.86 o
   5   8   2      100.69      101.11      3.21 o
   6   8   2        5.04        5.56      1.27 o
   7   8   2        7.17        8.97      2.55 o
   8   8   2        2.25        3.17      2.57 o
  -7   9   2        3.14        2.56      1.02 o
  -6   9   2        2.24        1.88      0.86 o
  -5   9   2        0.12        0.07      1.25 o
  -4   9   2       35.97       31.72      1.15 o
  -3   9   2        2.64        3.04      0.40 o
  -2   9   2       20.73       18.81      0.63 o
  -1   9   2       80.58       88.56      5.60 o
   0   9   2       22.31       22.62      1.04 o
   1   9   2      116.47      115.46      4.77 o
   2   9   2       26.12       23.01      0.80 o
   3   9   2        9.38        9.14      0.61 o
   4   9   2        1.63        1.33      0.76 o
   5   9   2       53.21       53.04      2.11 o
   6   9   2        8.21        5.76      1.33 o
   7   9   2        0.26        0.84      2.22 o
  -6  10   2       33.90       42.48      2.17 o
  -5  10   2        0.81        0.82      1.45 o
  -4  10   2        0.10        0.01      0.42 o
  -3  10   2        0.24        0.04      0.39 o
  -2  10   2       21.02       18.78      1.67 o
  -1  10   2        9.78        9.36      0.48 o
   0  10   2      146.44      157.02      4.23 o
   1  10   2        2.76        1.92      0.76 o
   2  10   2       42.06       39.43      1.11 o
   3  10   2        0.43       -0.58      0.58 o
   4  10   2        0.92        0.76      0.72 o
   5  10   2        1.05       -0.98      1.24 o
   6  10   2        0.06       -0.99      1.48 o
   7  10   2        0.01        1.03      2.12 o
  -6  11   2        1.47        0.32      1.31 o
  -5  11   2       15.63       16.65      1.20 o
  -4  11   2        4.48        4.08      1.11 o
  -3  11   2        1.98        2.74      0.40 o
  -2  11   2        0.20        0.24      0.31 o
  -1  11   2        6.02        8.28      5.64 o
   0  11   2       32.24       34.17      1.46 o
   1  11   2       49.16       42.27      1.30 o
   2  11   2        5.55        6.00      0.55 o
   3  11   2        2.98        2.43      0.58 o
   4  11   2        1.80        1.56      1.05 o
   5  11   2        4.50        4.37      1.20 o
   6  11   2        0.22        0.06      1.17 o
  -5  12   2        1.59        1.43      0.78 o
  -4  12   2        3.19        3.17      0.60 o
  -3  12   2        0.72        0.70      1.86 o
  -2  12   2       41.03       36.34      2.22 o
  -1  12   2        1.17        0.67      0.42 o
   0  12   2        4.64        4.82      0.63 o
   1  12   2        1.74        2.08      0.53 o
   2  12   2        0.84        0.56      0.47 o
   3  12   2        0.28       -0.61      0.61 o
   4  12   2        1.18        1.29      0.83 o
   5  12   2        0.64       -0.75      1.15 o
  -4  13   2        0.04        0.25      0.49 o
  -3  13   2        0.42        0.36      0.55 o
  -2  13   2        2.55        1.12      1.62 o
  -1  13   2       20.93       25.83      2.93 o
   0  13   2        6.76        8.16      0.64 o
   1  13   2        5.53        5.46      0.64 o
   2  13   2       13.22       12.06      0.83 o
   3  13   2        1.09        0.33      0.57 o
   4  13   2        0.87        1.26      0.86 o
  -2  14   2        2.90        3.89      2.05 o
  -1  14   2        3.83        3.65      2.07 o
   0  14   2       24.26       27.39      1.18 o
   1  14   2        0.68        0.17      0.55 o
   2  14   2        0.22       -0.10      0.81 o
   3  14   2        0.00       -0.75      0.75 o
  -3 -13   3        0.16       -0.44      0.85 o
  -2 -13   3        3.26        2.34      0.97 o
  -1 -13   3        4.52        4.08      0.94 o
   0 -13   3        0.73        0.35      0.72 o
   1 -13   3        2.02        1.90      0.67 o
   2 -13   3        0.80        0.79      0.83 o
   3 -13   3        0.02        0.32      1.43 o
  -4 -12   3        0.16        0.17      1.01 o
  -3 -12   3        0.17       -0.75      0.75 o
  -2 -12   3        2.34        2.57      0.91 o
  -1 -12   3        2.14        1.92      0.75 o
   0 -12   3        0.48        1.20      0.71 o
   1 -12   3        0.74        0.61      0.57 o
   2 -12   3        4.70        3.66      0.74 o
   3 -12   3        0.57       -0.52      0.64 o
   4 -12   3        0.14        0.60      0.79 o
  -5 -11   3        0.00       -0.22      1.03 o
  -4 -11   3        2.40        2.66      1.03 o
  -3 -11   3        0.34       -0.45      0.74 o
  -2 -11   3        3.20        2.45      0.83 o
  -1 -11   3        9.30        9.03      0.93 o
   0 -11   3        0.29        1.02      0.48 o
   1 -11   3        0.33        0.72      0.50 o
   2 -11   3       10.89        8.75      0.88 o
   3 -11   3        0.06        0.45      0.62 o
   4 -11   3       23.39       28.05      1.58 o
   5 -11   3        1.07        1.41      0.88 o
  -6 -10   3        0.94        0.83      1.00 o
  -5 -10   3        0.77        0.28      0.81 o
  -4 -10   3        0.11        0.15      0.69 o
  -3 -10   3        0.52        1.19      0.77 o
  -2 -10   3        5.26        6.76      0.63 o
  -1 -10   3       44.79       45.04      1.20 o
   0 -10   3       51.00       57.95      1.28 o
   1 -10   3        4.14        3.22      1.06 o
   2 -10   3        5.12        6.71      0.51 o
   3 -10   3        0.13        0.27      0.45 o
   4 -10   3       12.87       16.06      1.17 o
   5 -10   3        8.88        8.49      1.06 o
   6 -10   3        0.67       -0.86      0.86 o
  -7  -9   3        6.06        5.72      2.56 o
  -6  -9   3        7.84       11.16      1.34 o
  -5  -9   3        2.42        2.08      0.84 o
  -4  -9   3        3.21        2.32      0.74 o
  -3  -9   3       13.14       12.77      0.97 o
  -2  -9   3        1.20        1.26      0.39 o
  -1  -9   3        3.37        4.51      0.43 o
   0  -9   3        7.98        8.20      0.44 o
   1  -9   3       20.63       15.47      0.56 o
   2  -9   3        1.16        0.31      0.31 o
   3  -9   3       31.56       31.13      0.88 o
   4  -9   3       17.55       20.73      1.48 o
   5  -9   3       14.25       12.63      1.61 o
   6  -9   3        1.40        0.42      0.89 o
  -7  -8   3        0.23        3.33      2.35 o
  -6  -8   3        9.02        9.00      1.14 o
  -5  -8   3        7.78        6.49      1.77 o
  -4  -8   3        1.19        0.37      0.61 o
  -3  -8   3       27.80       24.96      1.06 o
  -2  -8   3       96.95      101.54      2.14 o
  -1  -8   3       14.32       13.70      0.87 o
   0  -8   3       33.22       36.32      0.86 o
   1  -8   3       53.10       56.67      1.48 o
   2  -8   3       27.48       20.41      0.92 o
   3  -8   3        0.13        0.69      0.33 o
   4  -8   3       81.95       76.92      2.06 o
   5  -8   3        3.40        3.15      0.65 o
   6  -8   3        4.92        4.23      0.95 o
   7  -8   3        0.15       -0.72      0.92 o
  -7  -7   3        0.03       -1.72      1.84 o
  -6  -7   3        2.39        1.29      1.06 o
  -5  -7   3        0.08        0.64      0.90 o
  -4  -7   3       14.70       12.41      1.23 o
  -3  -7   3        2.63        2.99      0.44 o
  -2  -7   3       68.04       71.09      1.47 o
  -1  -7   3      132.19      131.83      2.55 o
   0  -7   3      313.96      342.61      5.61 o
   1  -7   3       17.65       20.04      0.84 o
   2  -7   3        5.45        7.44      0.42 o
   3  -7   3       79.03       65.66      1.67 o
   4  -7   3       12.60       13.95      1.07 o
   5  -7   3        1.08        0.63      0.56 o
   6  -7   3        8.79        9.98      1.48 o
   7  -7   3        2.10        0.58      0.92 o
  -8  -6   3        2.90       -0.73      2.20 o
  -7  -6   3        0.20       -0.36      1.82 o
  -6  -6   3        1.24        2.39      1.21 o
  -5  -6   3       14.62       12.68      1.10 o
  -4  -6   3        0.51        0.02      0.45 o
  -3  -6   3        1.68        1.40      0.38 o
  -2  -6   3        0.08        1.32      0.27 o
  -1  -6   3      332.28      340.31     11.16 o
   0  -6   3       24.79       28.30      0.70 o
   1  -6   3      373.83      392.04      5.99 o
   2  -6   3       69.01       61.89      1.07 o
   3  -6   3      303.69      281.67      6.22 o
   4  -6   3      109.93      104.61      2.24 o
   5  -6   3        0.75        0.37      0.48 o
   6  -6   3        4.11        4.50      0.88 o
   7  -6   3        0.09       -1.05      1.05 o
   8  -6   3        0.75        1.20      1.00 o
  -8  -5   3        4.88        1.40      2.25 o
  -7  -5   3        2.84        0.80      1.80 o
  -6  -5   3        0.71       -0.13      1.04 o
  -5  -5   3       23.02       22.90      1.07 o
  -4  -5   3       13.54       14.04      0.60 o
  -3  -5   3        1.12        0.89      0.21 o
  -2  -5   3       34.41       31.32      0.73 o
  -1  -5   3       64.89       58.37      1.22 o
   0  -5   3        4.74        6.48      0.26 o
   1  -5   3        8.44        9.32      1.11 o
   2  -5   3       11.11       10.91      0.59 o
   3  -5   3       30.35       27.84      0.83 o
   4  -5   3       53.99       54.57      1.38 o
   5  -5   3        6.38        5.80      1.05 o
   6  -5   3        7.07        6.26      0.92 o
   7  -5   3        0.15        0.89      0.88 o
   8  -5   3        0.29        0.36      1.19 o
  -8  -4   3        7.27        8.07      1.89 o
  -7  -4   3        8.50       10.87      1.73 o
  -6  -4   3        3.18        2.19      1.13 o
  -5  -4   3        2.56        3.32      0.48 o
  -4  -4   3        9.89       12.06      0.47 o
  -3  -4   3        2.90        3.19      0.27 o
  -2  -4   3      493.08      495.21      6.45 o
  -1  -4   3        7.01        8.43      0.39 o
   0  -4   3       37.51       39.22      1.09 o
   1  -4   3        6.56        8.30      0.38 o
   2  -4   3       32.53       31.79      0.81 o
   3  -4   3       35.12       33.16      0.83 o
   4  -4   3      124.16      121.86      2.30 o
   5  -4   3       29.48       25.31      1.14 o
   6  -4   3        0.92        1.23      0.80 o
   7  -4   3        0.05        0.43      0.77 o
   8  -4   3        0.01       -1.10      1.10 o
  -8  -3   3        0.63       -0.69      1.37 o
  -7  -3   3       19.06       24.41      5.07 o
  -6  -3   3        0.04       -0.88      0.88 o
  -5  -3   3       14.10       15.05      0.68 o
  -4  -3   3       40.34       41.24      0.88 o
  -3  -3   3      419.48      470.30      6.61 o
  -2  -3   3        0.01        0.28      0.17 o
  -1  -3   3       28.83       32.63      1.61 o
   0  -3   3      123.90      127.85      1.81 o
   1  -3   3      154.09      147.11      1.92 o
   2  -3   3        2.08        0.72      0.16 o
   3  -3   3        0.25        0.28      0.17 o
   4  -3   3       37.29       33.56      0.76 o
   5  -3   3      174.63      165.89      3.26 o
   6  -3   3        5.69        5.57      1.02 o
   7  -3   3        1.26        1.75      1.04 o
   8  -3   3        3.03        2.90      1.27 o
  -9  -2   3        0.01       -1.63      1.63 o
  -8  -2   3        1.01        1.04      1.41 o
  -7  -2   3        1.94        1.05      1.27 o
  -6  -2   3       21.15       21.94      1.88 o
  -5  -2   3       69.53       73.84      1.98 o
  -4  -2   3       16.43       17.54      0.58 o
  -3  -2   3      448.14      468.85      6.59 o
  -2  -2   3      693.07      747.52     10.30 o
  -1  -2   3     4278.27     4104.18     55.74 o
   0  -2   3     1212.44     1392.32     16.96 o
   3  -2   3       48.21       50.45      0.87 o
   4  -2   3        9.79       10.33      0.45 o
   5  -2   3      371.14      349.74      6.38 o
   6  -2   3       18.93       22.80      1.41 o
   7  -2   3       24.28       23.28      3.02 o
   8  -2   3        4.18        1.28      2.09 o
   9  -2   3        0.02       -2.25      2.25 o
  -9  -1   3        0.19       -1.94      1.94 o
  -8  -1   3        0.02       -1.25      1.25 o
  -7  -1   3        0.02        0.38      1.11 o
  -6  -1   3       51.29       56.65      2.94 o
  -5  -1   3        7.29        6.38      0.52 o
  -4  -1   3        3.33        3.29      0.34 o
  -3  -1   3      103.58      105.47      1.87 o
  -2  -1   3      618.03      606.04      7.87 o
  -1  -1   3      243.57      252.68      3.15 o
   0  -1   3     8915.72     8433.31    102.81 o
   1  -1   3      541.34      519.22      6.55 o
   2  -1   3       28.50       30.06      0.61 o
   3  -1   3      235.49      230.37      3.45 o
   4  -1   3        0.19       -0.05      0.20 o
   5  -1   3       38.68       38.17      1.13 o
   6  -1   3       68.58       70.94      2.10 o
   7  -1   3        4.02        6.53      1.39 o
   8  -1   3        0.00       -0.30      1.98 o
   9  -1   3        0.11       -2.00      2.00 o
  -9   0   3        2.76        6.33      2.82 o
  -8   0   3        0.08        0.30      1.31 o
  -7   0   3        2.22        3.74      1.30 o
  -6   0   3      321.32      324.30      7.17 o
  -5   0   3       17.05       14.90      0.68 o
  -4   0   3        3.87        4.30      0.37 o
  -3   0   3       46.09       42.66      0.86 o
  -2   0   3        1.14        1.26      0.17 o
  -1   0   3     4398.03     4064.86     49.42 o
   0   0   3      487.36      573.36      7.92 o
   1   0   3      160.09      155.39      2.81 o
   2   0   3       28.92       37.46      0.65 o
   3   0   3       17.45       17.47      0.50 o
   4   0   3       53.82       55.78      1.13 o
   5   0   3       45.14       47.95      1.19 o
   6   0   3       28.42       28.08      1.23 o
   7   0   3        1.33       -0.28      1.06 o
   8   0   3        0.45        0.28      1.72 o
   9   0   3        0.41       -2.07      2.07 o
  -9   1   3        0.11       -2.25      2.25 o
  -8   1   3        0.69        0.07      2.02 o
  -7   1   3        0.71        1.56      1.14 o
  -6   1   3       27.14       24.79      1.20 o
  -5   1   3      451.86      446.33      8.29 o
  -4   1   3        1.71        2.63      0.28 o
  -3   1   3      112.44      108.89      1.79 o
  -2   1   3       35.03       39.37      0.85 o
  -1   1   3     5504.56     4964.13     64.06 o
   0   1   3      541.36      626.98     11.15 o
   1   1   3      672.02      684.43     10.09 o
   2   1   3       96.45       99.82      1.49 o
   3   1   3      670.87      668.05      9.11 o
   4   1   3      170.99      163.23      2.93 o
   5   1   3        8.60       11.93      0.60 o
   6   1   3        0.00        0.89      0.70 o
   7   1   3        4.20        1.30      1.18 o
   8   1   3        2.73        3.17      1.53 o
   9   1   3        6.27        9.87      3.14 o
  -9   2   3        0.01       -0.86      1.34 o
  -8   2   3        0.02        0.17      1.18 o
  -7   2   3        9.20       11.35      1.44 o
  -6   2   3       26.85       27.91      1.51 o
  -5   2   3       15.50       15.79      0.74 o
  -4   2   3        1.10        0.44      0.19 o
  -3   2   3      706.96      751.83     10.04 o
  -2   2   3       68.87       71.22      1.04 o
  -1   2   3     1338.13     1317.24     17.11 o
   0   2   3     3155.03     3353.40     62.90 o
   1   2   3      612.21      621.23      8.15 o
   2   2   3      204.83      199.37      3.34 o
   3   2   3      140.36      171.93      2.70 o
   4   2   3      818.34      893.12     13.33 o
   5   2   3       82.81       79.97      1.72 o
   6   2   3       22.06       26.10      1.95 o
   7   2   3        1.11       -1.05      1.05 o
   8   2   3        6.22        8.40      1.72 o
   9   2   3        0.18       -0.60      1.55 o
  -9   3   3        0.99        0.17      2.31 o
  -8   3   3        1.75        0.68      1.26 o
  -7   3   3       11.07       11.70      1.51 o
  -6   3   3       21.65       18.96      1.25 o
  -5   3   3       42.27       49.30      2.20 o
  -4   3   3       51.58       53.23      1.07 o
  -3   3   3       24.06       23.42      0.51 o
  -2   3   3        0.00       -0.24      0.24 o
  -1   3   3      345.45      342.47      5.31 o
   0   3   3       11.69       10.06      0.27 o
   1   3   3      204.96      213.69      3.30 o
   2   3   3        1.26        1.57      0.17 o
   3   3   3        6.68        8.87      0.40 o
   4   3   3      127.82      129.79      2.09 o
   5   3   3       59.10       56.56      1.26 o
   6   3   3      112.17      105.63      3.47 o
   7   3   3        1.33        0.23      1.15 o
   8   3   3        5.52        5.19      1.60 o
   9   3   3        0.12       -0.77      1.61 o
  -8   4   3       15.83       17.58      1.96 o
  -7   4   3        0.00       -0.75      0.75 o
  -6   4   3        7.41        7.94      0.93 o
  -5   4   3       10.05       10.95      0.66 o
  -4   4   3        0.02       -0.27      0.27 o
  -3   4   3       18.11       14.23      0.44 o
  -2   4   3       83.59       94.90      1.45 o
  -1   4   3      168.03      169.02      2.83 o
   0   4   3      688.26      825.99     14.97 o
   1   4   3        0.24       -0.01      0.14 o
   2   4   3       40.21       42.33      0.74 o
   3   4   3        0.50        0.03      0.16 o
   4   4   3      102.31       95.44      1.62 o
   5   4   3       14.34       16.89      0.72 o
   6   4   3       78.48       73.98      3.00 o
   7   4   3        0.05        0.14      1.17 o
   8   4   3        1.08        1.79      2.26 o
   9   4   3        0.17       -1.54      2.35 o
  -8   5   3        3.67        3.64      1.09 o
  -7   5   3        0.12       -0.78      0.78 o
  -6   5   3       22.50       20.16      2.32 o
  -5   5   3      133.07      121.19      2.87 o
  -4   5   3       11.87       11.16      0.56 o
  -3   5   3       48.85       47.02      0.94 o
  -2   5   3        0.25       -0.18      0.20 o
  -1   5   3      470.44      509.40     14.94 o
   0   5   3      615.64      761.09     41.08 o
   1   5   3      572.22      577.95     10.60 o
   2   5   3       26.19       23.43      0.61 o
   3   5   3        4.00        5.06      0.31 o
   4   5   3        2.16        2.48      0.26 o
   5   5   3        0.23       -0.38      0.40 o
   6   5   3       11.20       13.54      1.48 o
   7   5   3        0.43       -0.32      1.18 o
   8   5   3        2.54        2.70      2.21 o
  -8   6   3        2.85        4.59      1.14 o
  -7   6   3        0.86        0.88      0.88 o
  -6   6   3        0.43       -0.29      0.69 o
  -5   6   3        1.38        0.32      0.48 o
  -4   6   3       28.45       20.48      0.75 o
  -3   6   3       95.34       92.49      1.62 o
  -2   6   3       10.19        8.83      0.52 o
  -1   6   3       27.96       21.39      1.51 o
   0   6   3       29.92       40.64      1.76 o
   1   6   3       28.92       26.86      0.73 o
   2   6   3       18.14       12.75      0.48 o
   3   6   3       10.22        8.35      0.46 o
   4   6   3        0.76       -0.47      0.47 o
   5   6   3       71.76       72.79      2.15 o
   6   6   3        2.40        2.60      1.00 o
   7   6   3        0.28        1.79      1.90 o
   8   6   3        0.04       -1.91      1.91 o
  -8   7   3        0.08       -0.75      0.92 o
  -7   7   3        3.62        4.10      1.21 o
  -6   7   3        7.97        7.79      0.99 o
  -5   7   3       24.35       20.39      1.32 o
  -4   7   3      130.91      112.68      2.33 o
  -3   7   3        0.04        0.15      0.24 o
  -2   7   3       11.92       11.78      0.42 o
  -1   7   3      295.56      276.78     11.77 o
   0   7   3        1.68        1.94      0.63 o
   1   7   3        0.99        0.50      0.25 o
   2   7   3        1.07        0.20      0.26 o
   3   7   3       91.82       85.66      1.90 o
   4   7   3       49.03       44.68      1.69 o
   5   7   3        2.18        2.45      0.71 o
   6   7   3       11.88       12.01      1.47 o
   7   7   3        4.51        3.64      2.15 o
   8   7   3        0.00       -0.78      2.10 o
  -7   8   3        9.07        7.05      1.15 o
  -6   8   3        1.93        3.29      0.85 o
  -5   8   3       42.15       45.13      1.48 o
  -4   8   3       93.76       93.80      2.00 o
  -3   8   3      236.47      210.93      3.60 o
  -2   8   3       47.14       48.41      1.03 o
  -1   8   3       30.64       28.49      2.33 o
   0   8   3       12.33       12.02      0.70 o
   1   8   3       32.92       33.14      0.87 o
   2   8   3       46.77       48.40      1.19 o
   3   8   3       13.94       13.33      0.67 o
   4   8   3       48.97       47.11      1.54 o
   5   8   3       35.78       38.95      1.77 o
   6   8   3        1.09        1.50      0.99 o
   7   8   3        2.86        2.83      2.10 o
   8   8   3        1.31        1.75      2.31 o
  -7   9   3       13.46       16.26      1.87 o
  -6   9   3        0.89        0.70      1.19 o
  -5   9   3       18.03       18.54      2.14 o
  -4   9   3        8.57        7.87      0.83 o
  -3   9   3       86.11       77.88      1.88 o
  -2   9   3        0.60        0.64      0.27 o
  -1   9   3        0.42        0.78      0.88 o
   0   9   3      126.88      123.71      3.79 o
   1   9   3        2.77        1.84      0.45 o
   2   9   3        8.29        8.60      0.51 o
   3   9   3        3.84        2.92      0.47 o
   4   9   3       11.12       11.50      1.00 o
   5   9   3        0.15        0.68      0.74 o
   6   9   3        9.73       10.06      1.79 o
   7   9   3        0.41       -0.74      1.91 o
  -6  10   3        0.53        0.71      1.35 o
  -5  10   3        4.03        4.23      0.96 o
  -4  10   3        1.96        1.70      0.44 o
  -3  10   3        5.12        3.38      0.40 o
  -2  10   3        0.03        0.09      0.40 o
   0  10   3      182.85      194.40      9.19 o
   1  10   3      175.76      158.17      3.52 o
   2  10   3       23.67       22.23      0.80 o
   3  10   3        1.97        1.82      0.45 o
   4  10   3        0.37       -0.22      0.64 o
   5  10   3        1.81        0.35      0.81 o
   6  10   3        0.51       -0.58      1.09 o
   7  10   3        0.04        1.26      2.27 o
  -6  11   3        6.66        5.58      1.31 o
  -5  11   3        4.14        4.56      0.86 o
  -4  11   3        3.08        1.64      0.47 o
  -3  11   3        0.05       -0.26      0.35 o
  -2  11   3        2.43        2.96      1.04 o
   0  11   3       35.43       37.46      2.40 o
   1  11   3       97.40       83.68      2.09 o
   2  11   3       11.73       10.89      0.61 o
   3  11   3        0.84        0.88      0.52 o
   4  11   3        0.13       -0.62      0.71 o
   5  11   3        0.13       -0.93      0.93 o
   6  11   3        0.00        0.58      1.24 o
  -5  12   3        0.44       -0.04      0.81 o
  -4  12   3        0.52        0.63      0.49 o
  -3  12   3        5.07        6.34      0.55 o
  -2  12   3        0.33        0.74      2.30 o
  -1  12   3        3.07        2.33      1.10 o
   0  12   3        0.99        0.84      0.33 o
   1  12   3        0.00        0.86      0.40 o
   2  12   3        0.07       -0.04      0.45 o
   3  12   3        3.35        5.19      1.52 o
   4  12   3        3.73        5.05      0.94 o
   5  12   3        0.57       -0.99      0.99 o
  -4  13   3        6.55        9.74      0.77 o
  -3  13   3        2.78        2.87      0.44 o
  -2  13   3        2.18        1.93      1.71 o
  -1  13   3        0.81        4.81      6.42 o
   0  13   3        8.96        9.70      1.04 o
   1  13   3        4.29        3.57      0.55 o
   2  13   3        0.17       -0.69      0.72 o
   3  13   3        3.77        3.35      0.82 o
   4  13   3        0.47       -0.43      1.73 o
  -2  14   3        4.01        3.37      2.00 o
  -1  14   3        4.74        7.03      2.29 o
   1  14   3        5.10        4.92      0.62 o
   2  14   3        3.86        4.89      0.97 o
   3  14   3        0.63       -0.06      0.61 o
  -2 -13   4        1.18        0.64      0.87 o
  -1 -13   4        6.59        9.11      1.14 o
   0 -13   4        0.01       -0.65      0.71 o
   1 -13   4       12.55       13.54      1.99 o
   2 -13   4        5.75        7.13      0.98 o
  -4 -12   4        1.40        1.75      1.07 o
  -3 -12   4        0.81        0.37      0.91 o
  -2 -12   4        2.62        1.34      0.90 o
  -1 -12   4        0.65        1.28      0.81 o
   0 -12   4        3.69        2.44      0.81 o
   1 -12   4        0.02        0.18      0.59 o
   2 -12   4        5.39        3.76      0.79 o
   3 -12   4        4.84        6.05      0.98 o
   4 -12   4       11.14       11.93      1.20 o
  -5 -11   4        0.01        0.98      1.10 o
  -4 -11   4        0.67       -0.89      0.89 o
  -3 -11   4        0.88       -0.03      0.83 o
  -2 -11   4        2.59        1.48      0.85 o
  -1 -11   4        0.33        1.23      0.78 o
   0 -11   4        9.40       12.40      0.98 o
   1 -11   4        3.58        2.18      0.64 o
   2 -11   4        1.97        1.81      0.66 o
   3 -11   4        0.07        0.64      0.66 o
   4 -11   4        3.24        3.77      1.01 o
   5 -11   4        5.74        6.37      1.08 o
  -6 -10   4        0.70        2.53      2.20 o
  -5 -10   4        0.00       -0.77      0.99 o
  -4 -10   4       12.93       12.90      1.46 o
  -3 -10   4        7.71        6.30      1.10 o
  -2 -10   4        8.34        9.47      1.10 o
  -1 -10   4       61.38       54.28      1.55 o
   0 -10   4        2.71        3.33      0.43 o
   1 -10   4        4.77        5.53      1.27 o
   2 -10   4        5.05        4.76      0.51 o
   3 -10   4        5.24        5.49      0.81 o
   4 -10   4        2.49        3.21      0.84 o
   5 -10   4        0.02       -0.79      0.81 o
   6 -10   4        0.00       -0.55      0.96 o
  -6  -9   4       31.55       36.45      3.98 o
  -5  -9   4        0.00       -0.74      0.74 o
  -4  -9   4        0.17        0.87      0.87 o
  -3  -9   4        0.19        0.51      0.73 o
  -2  -9   4        6.07        6.30      0.61 o
  -1  -9   4        0.08       -0.31      0.33 o
   0  -9   4       30.58       33.89      0.90 o
   1  -9   4        8.63        7.12      0.44 o
   2  -9   4        1.46        1.23      0.43 o
   3  -9   4        1.16        0.17      0.36 o
   4  -9   4        0.02       -0.01      0.64 o
   5  -9   4        4.16        2.28      0.86 o
   6  -9   4        1.65        0.47      0.88 o
  -7  -8   4        0.38       -0.62      2.20 o
  -6  -8   4        2.33        1.65      2.03 o
  -5  -8   4        0.07        0.78      0.76 o
  -4  -8   4        0.98        0.24      0.65 o
  -3  -8   4        7.92        6.16      1.40 o
  -2  -8   4        8.85        9.08      0.64 o
  -1  -8   4        2.74        2.04      0.37 o
   0  -8   4        0.82        0.87      0.29 o
   1  -8   4        0.07        0.42      0.26 o
   2  -8   4       49.57       46.60      1.07 o
   3  -8   4        0.12        0.14      0.34 o
   4  -8   4       13.25       12.06      0.87 o
   5  -8   4        0.46        1.02      0.86 o
   6  -8   4        2.29        3.83      1.09 o
   7  -8   4        3.59        4.25      1.15 o
  -7  -7   4        3.08        4.58      2.30 o
  -6  -7   4        0.67       -0.26      1.66 o
  -5  -7   4        6.80        5.63      0.97 o
  -4  -7   4        0.12        0.43      0.57 o
  -3  -7   4       54.26       52.90      1.60 o
  -2  -7   4      270.28      266.03      4.91 o
  -1  -7   4       18.82       20.59      1.24 o
   0  -7   4       11.29       14.98      0.53 o
   1  -7   4       52.77       51.40      1.07 o
   2  -7   4        1.60        2.76      0.80 o
   3  -7   4        7.56        9.41      0.51 o
   4  -7   4       10.94        9.19      0.75 o
   5  -7   4        0.97        0.62      0.61 o
   6  -7   4        0.25        0.94      0.81 o
   7  -7   4        1.10        0.93      0.95 o
  -8  -6   4        0.03       -2.10      2.25 o
  -7  -6   4        0.13        1.29      1.97 o
  -6  -6   4        0.22        1.96      1.67 o
  -5  -6   4        2.65        2.64      0.74 o
  -4  -6   4       10.06       11.34      1.16 o
  -3  -6   4       16.71       16.21      0.69 o
  -2  -6   4      438.61      412.61      6.83 o
  -1  -6   4      206.11      218.14      4.01 o
   0  -6   4       62.87       73.09      1.73 o
   1  -6   4       42.87       48.70      1.87 o
   2  -6   4       23.63       24.60      1.55 o
   3  -6   4        2.18        1.65      0.39 o
   4  -6   4       29.12       26.88      0.97 o
   5  -6   4       10.23        9.45      0.78 o
   6  -6   4       22.65       27.64      2.17 o
   7  -6   4        0.76       -0.40      0.85 o
   8  -6   4        5.30        7.64      1.68 o
  -8  -5   4        0.01        0.15      2.01 o
  -7  -5   4        3.31        3.02      2.15 o
  -6  -5   4        0.48        0.04      1.16 o
  -5  -5   4       12.02       12.25      0.83 o
  -4  -5   4       25.51       24.48      0.74 o
  -3  -5   4        1.32        0.93      0.23 o
  -2  -5   4      189.23      188.10      2.60 o
  -1  -5   4        9.65       14.83      1.26 o
   0  -5   4      161.05      177.36      3.00 o
   1  -5   4       69.10       70.52      1.30 o
   2  -5   4       27.78       27.12      1.11 o
   3  -5   4      218.68      207.25      3.57 o
   4  -5   4       22.56       24.06      0.92 o
   5  -5   4       11.26        8.99      0.97 o
   6  -5   4        9.44       11.34      1.96 o
   7  -5   4       13.45       15.39      1.39 o
   8  -5   4       13.15       12.94      1.86 o
  -8  -4   4        0.00        0.64      1.44 o
  -7  -4   4       19.60       20.42      2.08 o
  -6  -4   4        0.03       -0.80      0.98 o
  -5  -4   4        0.20       -0.05      0.37 o
  -4  -4   4       43.29       45.25      1.12 o
  -3  -4   4       44.33       52.07      0.98 o
  -2  -4   4      181.66      191.21      2.50 o
  -1  -4   4     1023.44     1038.63     13.26 o
   0  -4   4      116.16      138.23      2.71 o
   2  -4   4       62.20       57.38      1.18 o
   3  -4   4      164.23      162.80      2.85 o
   4  -4   4      261.45      256.39      4.41 o
   5  -4   4       83.32       79.52      2.12 o
   6  -4   4        0.24       -0.30      0.70 o
   7  -4   4       12.04       12.76      1.29 o
   8  -4   4        2.11        1.88      1.29 o
  -8  -3   4        0.04       -0.38      1.43 o
  -7  -3   4       10.19       11.12      1.88 o
  -6  -3   4        0.80        1.52      1.12 o
  -5  -3   4       55.01       56.26      1.50 o
  -4  -3   4        3.74        3.68      0.32 o
  -3  -3   4       18.03       16.17      0.47 o
  -2  -3   4     1185.96     1213.38     15.58 o
  -1  -3   4      439.96      465.78      6.95 o
   0  -3   4      603.91      698.84      8.58 o
   1  -3   4      450.77      489.81      6.18 o
   2  -3   4       48.34       55.68      0.91 o
   3  -3   4        2.81        1.46      0.19 o
   4  -3   4      179.09      187.78      2.96 o
   5  -3   4      269.55      243.76      4.59 o
   6  -3   4        1.98        2.05      2.23 o
   7  -3   4        1.11       -0.16      0.93 o
   8  -3   4        2.13        1.80      1.46 o
  -8  -2   4        0.06       -0.32      1.40 o
  -7  -2   4       15.55       17.92      1.96 o
  -6  -2   4        0.00       -0.92      0.92 o
  -5  -2   4       45.76       45.23      1.10 o
  -4  -2   4       97.86      101.65      1.83 o
  -3  -2   4       22.93       24.53      0.73 o
  -2  -2   4       50.01       54.81      0.90 o
  -1  -2   4      114.78      116.57      3.74 o
   0  -2   4       13.64       13.92      0.32 o
   1  -2   4      430.10      437.80      5.33 o
   2  -2   4       65.06       56.89      0.92 o
   3  -2   4        1.42        1.03      0.18 o
   4  -2   4       27.30       20.98      0.60 o
   5  -2   4      132.41      113.96      2.17 o
   6  -2   4        3.48        2.50      1.02 o
   7  -2   4        0.04       -1.13      1.58 o
   8  -2   4        0.02       -1.91      1.91 o
   9  -2   4        0.04       -2.12      2.12 o
  -9  -1   4        2.06        0.13      2.54 o
  -8  -1   4        0.40       -0.44      1.35 o
  -7  -1   4       39.04       37.60      2.52 o
  -6  -1   4        2.15        2.18      1.20 o
  -5  -1   4       24.77       19.98      0.78 o
  -4  -1   4      155.81      140.15      2.60 o
  -3  -1   4      170.47      156.07      2.36 o
  -2  -1   4       14.00       10.62      0.31 o
  -1  -1   4      469.85      491.05      9.39 o
   0  -1   4    10644.28    10269.90    125.10 o
   1  -1   4     2912.90     2813.45     36.80 o
   2  -1   4      156.28      169.86      2.53 o
   3  -1   4      181.19      206.16      3.12 o
   4  -1   4        6.89        7.73      0.39 o
   5  -1   4        0.04       -0.43      0.76 o
   6  -1   4       94.71       87.25      2.43 o
   7  -1   4        1.46        4.23      1.85 o
   8  -1   4        1.86        1.89      2.16 o
   9  -1   4        0.10       -1.55      2.27 o
  -9   0   4        3.64        2.56      2.57 o
  -8   0   4        2.58        4.06      1.54 o
  -7   0   4       19.62       22.21      2.02 o
  -6   0   4       74.43       71.52      2.20 o
  -5   0   4      111.85      107.51      2.18 o
  -4   0   4       23.14       23.03      0.68 o
  -3   0   4      100.87      105.31      1.68 o
  -2   0   4      319.04      313.49      3.97 o
  -1   0   4     1639.76     1528.53     17.68 o
   0   0   4     3137.28     3257.48     44.67 o
   1   0   4      321.88      330.23      5.79 o
   2   0   4      472.90      521.71      7.07 o
   3   0   4     1006.85     1071.95     15.24 o
   4   0   4       28.55       30.97      0.76 o
   5   0   4        2.19        2.47      0.38 o
   6   0   4        0.12        0.97      0.51 o
   7   0   4        0.44        0.13      1.08 o
   8   0   4        6.29        9.24      1.74 o
   9   0   4        0.30       -2.08      2.27 o
  -9   1   4        0.12       -1.29      1.29 o
  -8   1   4       22.02       25.66      3.58 o
  -7   1   4        3.68        2.84      1.21 o
  -6   1   4       18.73       20.84      1.26 o
  -5   1   4        6.44        5.97      0.58 o
  -4   1   4       26.65       25.13      0.63 o
  -3   1   4        1.14        0.85      0.19 o
  -2   1   4        6.58        8.84      0.48 o
  -1   1   4     2715.35     2588.63     31.39 o
   0   1   4      583.41      647.11      8.91 o
   1   1   4      264.97      278.02      4.44 o
   2   1   4        0.14        0.11      0.13 o
   3   1   4      232.62      269.94      3.83 o
   4   1   4       12.49        7.34      0.43 o
   5   1   4       22.54       20.89      0.93 o
   6   1   4        2.25        3.65      1.10 o
   7   1   4       17.08       13.52      1.76 o
   8   1   4        0.95        1.84      2.12 o
   9   1   4        0.24       -2.22      2.26 o
  -9   2   4        0.03        2.27      2.56 o
  -8   2   4        1.23        0.35      1.40 o
  -7   2   4        0.13        1.34      0.79 o
  -6   2   4       33.80       37.73      1.90 o
  -5   2   4        1.63        1.07      0.40 o
  -4   2   4       44.13       46.42      0.98 o
  -3   2   4      186.28      212.66      2.92 o
  -2   2   4        6.01        7.53      0.26 o
  -1   2   4      521.15      514.42      6.64 o
   0   2   4     4728.08     5048.42     94.04 o
   1   2   4        2.00        2.18      0.28 o
   2   2   4       27.18       23.23      0.66 o
   3   2   4      495.83      489.66      7.21 o
   4   2   4      103.53       89.35      1.65 o
   5   2   4      167.23      157.65      2.96 o
   6   2   4        9.40        8.37      1.33 o
   7   2   4       12.31       13.51      1.72 o
   8   2   4        2.94        3.33      4.07 o
   9   2   4        4.43        6.98      1.95 o
  -8   3   4       12.44       17.82      2.37 o
  -7   3   4        0.75        0.08      0.76 o
  -6   3   4       27.03       25.73      1.43 o
  -5   3   4      105.21      106.41      2.42 o
  -4   3   4      172.33      173.48      2.85 o
  -3   3   4      157.91      166.41      2.42 o
  -2   3   4      303.93      347.23      5.17 o
  -1   3   4      148.00      160.12      2.49 o
   0   3   4        5.24        3.89      0.25 o
   1   3   4      106.01      113.58      1.83 o
   2   3   4      368.20      402.38      5.70 o
   3   3   4      123.46      128.82      2.13 o
   4   3   4       58.54       58.42      1.20 o
   5   3   4      345.99      324.14      6.16 o
   6   3   4        0.07       -0.37      0.74 o
   7   3   4        1.20        1.58      1.16 o
   8   3   4        1.11        0.02      1.34 o
   9   3   4        2.99        5.42      2.12 o
  -8   4   4        8.77       11.74      2.08 o
  -7   4   4        9.45        9.22      1.13 o
  -6   4   4        0.65        0.38      0.82 o
  -5   4   4        2.28        1.69      0.64 o
  -4   4   4      177.91      177.43      3.12 o
  -3   4   4       10.97        8.13      0.35 o
  -2   4   4       26.69       33.57      0.63 o
  -1   4   4      306.47      336.85      9.93 o
   0   4   4      416.94      449.45      7.54 o
   1   4   4      346.73      379.94      6.28 o
   2   4   4      449.18      432.84      6.10 o
   3   4   4        1.14        3.26      0.24 o
   4   4   4       27.27       25.06      0.67 o
   5   4   4        5.12        5.81      0.53 o
   6   4   4       28.54       27.75      1.31 o
   7   4   4        2.82        1.54      1.18 o
   8   4   4        0.30        1.08      1.52 o
   9   4   4        0.06        0.31      2.57 o
  -8   5   4        1.64        1.87      1.02 o
  -7   5   4        9.13       11.05      1.21 o
  -6   5   4       13.38       13.86      1.14 o
  -5   5   4        6.34        6.29      0.72 o
  -4   5   4        0.19       -0.08      0.28 o
  -3   5   4        6.18        6.89      0.32 o
  -2   5   4       15.76       14.44      0.47 o
  -1   5   4      105.98      117.08      2.60 o
   0   5   4        9.16       13.37      0.46 o
   1   5   4      428.39      478.66      7.89 o
   2   5   4      137.09      163.92      2.88 o
   3   5   4        0.02       -0.11      0.15 o
   4   5   4        9.42        8.22      0.63 o
   5   5   4        0.38       -0.40      0.40 o
   6   5   4        0.30       -0.06      0.57 o
   7   5   4        0.21       -0.26      1.13 o
   8   5   4        0.88        3.69      2.31 o
  -8   6   4        0.22       -0.03      1.35 o
  -7   6   4        7.26        6.66      1.09 o
  -6   6   4        0.00       -0.62      0.62 o
  -5   6   4       49.32       43.86      1.42 o
  -4   6   4        7.68        4.09      0.52 o
  -3   6   4       11.95        9.99      0.47 o
  -2   6   4       43.45       40.06      0.89 o
  -1   6   4        1.30        2.09      0.52 o
   0   6   4      222.95      254.03      5.38 o
   1   6   4        7.36       10.95      0.42 o
   2   6   4      342.59      340.44      6.37 o
   3   6   4       39.68       35.04      0.92 o
   4   6   4       66.00       70.22      1.59 o
   5   6   4        0.09        0.51      0.59 o
   6   6   4       38.24       36.44      1.69 o
   7   6   4        0.48        1.51      1.80 o
   8   6   4        0.25        0.02      2.24 o
  -8   7   4        0.07       -0.92      0.92 o
  -7   7   4        2.67        1.68      0.93 o
  -6   7   4        0.59       -0.71      0.71 o
  -5   7   4        0.89        0.35      0.48 o
  -4   7   4       17.86       18.85      0.76 o
  -3   7   4       71.85       60.03      1.25 o
  -2   7   4       70.00       61.73      1.26 o
  -1   7   4        4.52        5.44      1.11 o
   0   7   4       34.82       37.15      1.50 o
   1   7   4       22.29       20.31      0.62 o
   2   7   4      125.53      111.15      2.23 o
   3   7   4      112.49       99.64      2.15 o
   4   7   4      195.67      196.94      4.43 o
   5   7   4        1.79        1.45      0.72 o
   6   7   4       14.75       18.33      1.66 o
   7   7   4        4.82        3.66      2.12 o
   8   7   4        0.01       -0.90      2.27 o
  -7   8   4        5.78        4.01      1.05 o
  -6   8   4        1.00        0.28      0.95 o
  -5   8   4        3.48        3.20      0.60 o
  -4   8   4       41.58       39.20      1.58 o
  -3   8   4        8.46        9.43      0.63 o
  -2   8   4       18.42       13.48      0.87 o
  -1   8   4       86.14       72.10      4.24 o
   0   8   4       13.14       13.88      0.67 o
   1   8   4        0.23        0.29      0.34 o
   2   8   4      120.93      110.89      2.33 o
   3   8   4       40.64       40.45      1.15 o
   4   8   4       19.30       21.36      1.02 o
   5   8   4        5.14        3.72      0.83 o
   6   8   4        2.90        2.05      1.02 o
   7   8   4        0.09       -0.30      1.90 o
   8   8   4        1.79        2.76      2.31 o
  -7   9   4        6.86        9.03      1.22 o
  -6   9   4        1.82        0.67      1.14 o
  -5   9   4        1.53        2.80      2.03 o
  -4   9   4        1.76        0.91      0.65 o
  -3   9   4        2.73        2.35      0.62 o
  -2   9   4        9.80        8.76      0.48 o
  -1   9   4      416.12      383.01     10.99 o
   0   9   4      106.67      110.35      3.39 o
   1   9   4       94.87       86.48      2.66 o
   2   9   4       37.34       33.90      0.96 o
   3   9   4       21.54       21.25      1.15 o
   4   9   4        1.76        1.07      0.96 o
   5   9   4        0.91        1.31      0.76 o
   6   9   4        6.63        5.14      1.29 o
   7   9   4        2.17        4.35      2.25 o
  -6  10   4       15.93       17.86      1.57 o
  -5  10   4        0.27        0.67      2.08 o
  -4  10   4        1.47        1.67      0.45 o
  -3  10   4       32.62       27.33      0.87 o
  -2  10   4       34.89       29.26      1.09 o
  -1  10   4       20.47       21.30      1.59 o
   0  10   4       56.10       53.45      2.62 o
   1  10   4       21.31       23.33      1.30 o
   2  10   4        2.29        1.42      0.36 o
   3  10   4        0.05       -0.36      0.36 o
   4  10   4        0.00       -0.51      0.62 o
   5  10   4        9.81       13.19      1.22 o
   6  10   4        5.65        7.54      2.33 o
   7  10   4        1.03       -1.57      2.06 o
  -6  11   4        1.20       -0.81      0.84 o
  -5  11   4        5.27        5.72      1.39 o
  -4  11   4        0.06       -0.34      0.42 o
  -3  11   4        0.45        0.79      0.57 o
  -2  11   4        2.43        2.72      1.03 o
  -1  11   4       47.18       46.93      2.40 o
   0  11   4       39.94       39.20      3.11 o
   1  11   4       28.84       26.69      2.05 o
   2  11   4        4.84        5.09      0.48 o
   3  11   4        6.98        5.84      0.65 o
   4  11   4        1.41        0.34      0.75 o
   5  11   4        2.03        3.45      0.97 o
   6  11   4       13.14       15.88      1.83 o
  -5  12   4        0.10        0.74      0.80 o
  -4  12   4        0.66        0.39      0.46 o
  -3  12   4        0.00       -0.16      1.25 o
  -2  12   4        2.65        2.90      1.15 o
  -1  12   4        1.81        3.93      1.13 o
   0  12   4        1.42        0.44      0.32 o
   1  12   4        3.87        3.40      0.50 o
   2  12   4        0.64       -0.30      0.44 o
   3  12   4        7.18        5.58      0.83 o
   4  12   4        4.86        2.84      0.87 o
   5  12   4        0.75        0.22      1.01 o
  -4  13   4        4.68        6.34      0.67 o
  -3  13   4        3.32        4.15      1.93 o
  -2  13   4        5.49        8.12      2.12 o
  -1  13   4        6.31        6.70      1.47 o
   0  13   4        0.68        1.75      1.79 o
   1  13   4        0.74        0.54      0.35 o
   2  13   4        2.24        1.73      0.53 o
   3  13   4        2.69        2.12      0.92 o
   4  13   4        0.80       -0.62      0.78 o
  -3  14   4        1.19        1.45      1.71 o
  -2  14   4        8.40        8.11      2.33 o
  -1  14   4        7.74        8.62      2.31 o
   0  14   4        6.40        9.94      2.66 o
   1  14   4        3.54        4.95      0.62 o
   2  14   4        0.11        0.31      0.51 o
   3  14   4        0.97       -0.21      1.14 o
  -1 -13   5        0.31       -0.01      0.84 o
   0 -13   5        1.69        2.59      0.90 o
   1 -13   5        0.01        0.59      0.76 o
  -3 -12   5        0.22       -0.26      0.92 o
  -2 -12   5        3.28        2.12      0.96 o
  -1 -12   5        4.89        4.83      1.04 o
   0 -12   5        1.36        1.26      0.85 o
   1 -12   5        2.29        5.02      1.15 o
   2 -12   5        0.59        0.06      0.66 o
   3 -12   5        1.77        1.12      0.81 o
  -5 -11   5        0.00       -1.64      1.87 o
  -4 -11   5        0.26        0.58      0.96 o
  -3 -11   5        0.55        0.59      0.88 o
  -2 -11   5        0.00        1.42      0.92 o
  -1 -11   5       60.62       60.60      2.65 o
   0 -11   5        4.62        4.73      0.79 o
   2 -11   5        3.84        4.31      0.79 o
   3 -11   5        0.91        0.56      0.72 o
   4 -11   5       10.17        9.19      1.31 o
  -5 -10   5        0.68        1.29      1.09 o
  -4 -10   5        2.80        1.13      1.04 o
  -3 -10   5        9.60        9.55      1.25 o
  -2 -10   5        5.30        6.25      0.78 o
  -1 -10   5        0.91        0.81      0.49 o
   0 -10   5       91.52      102.28      2.59 o
   1 -10   5        0.76        0.23      0.47 o
   2 -10   5        1.32        1.38      0.51 o
   3 -10   5        0.48        0.78      0.69 o
   4 -10   5        0.32        0.04      0.75 o
   5 -10   5        8.33       10.72      1.47 o
  -6  -9   5        5.19        3.98      2.37 o
  -5  -9   5        3.80        3.04      1.46 o
  -4  -9   5        0.87        0.45      1.61 o
  -3  -9   5        1.85        2.99      0.92 o
  -2  -9   5        2.38        3.00      0.64 o
  -1  -9   5       63.20       58.52      1.63 o
   0  -9   5       26.48       27.51      0.84 o
   1  -9   5        2.10       19.71      1.75 o
   2  -9   5        1.29        1.54      0.38 o
   3  -9   5        9.43       10.92      0.70 o
   4  -9   5       11.50       15.69      1.82 o
   5  -9   5        1.09        0.86      0.81 o
   6  -9   5        9.44        9.71      1.25 o
  -7  -8   5        0.01        0.33      2.13 o
  -6  -8   5        0.33        0.16      1.97 o
  -5  -8   5       12.70       10.35      1.46 o
  -4  -8   5       14.07       12.24      1.34 o
  -3  -8   5        0.09        0.98      0.80 o
  -2  -8   5       24.99       21.31      0.95 o
  -1  -8   5        0.18       -0.20      0.34 o
   0  -8   5        9.56       11.40      0.53 o
   1  -8   5        8.06        9.13      0.48 o
   2  -8   5       75.33       73.88      1.52 o
   3  -8   5       22.69       20.79      0.92 o
   4  -8   5        1.29        1.23      0.78 o
   5  -8   5        1.72        1.54      1.41 o
   6  -8   5        3.33        4.52      1.08 o
   7  -8   5        0.41       -0.79      1.04 o
  -7  -7   5        0.38        0.24      2.27 o
  -6  -7   5        0.06        3.46      1.93 o
  -5  -7   5        0.01       -0.64      0.64 o
  -4  -7   5        1.86        1.75      0.98 o
  -3  -7   5       79.88       78.82      2.47 o
  -2  -7   5        1.33        1.58      0.47 o
  -1  -7   5        0.64        0.31      0.40 o
   0  -7   5       11.66       15.25      0.57 o
   1  -7   5      182.13      167.09      4.20 o
   2  -7   5       10.66       10.90      0.52 o
   3  -7   5       18.57       22.16      0.78 o
   4  -7   5        3.25        3.23      0.59 o
   5  -7   5        8.07       11.62      1.07 o
   6  -7   5        9.26       10.22      2.08 o
   7  -7   5        1.47        2.62      1.06 o
  -7  -6   5        2.33        2.00      2.17 o
  -6  -6   5        0.62       -0.64      1.62 o
  -5  -6   5        1.40        0.86      0.65 o
  -4  -6   5        9.20        9.50      0.80 o
  -3  -6   5       32.08       32.79      1.52 o
  -2  -6   5       83.09       81.40      1.82 o
  -1  -6   5        0.07        0.06      0.27 o
   0  -6   5       37.10       43.78      0.99 o
   1  -6   5        5.84        7.62      0.37 o
   2  -6   5       13.75       13.46      0.58 o
   3  -6   5      244.27      231.29      4.30 o
   4  -6   5       85.90       75.62      2.05 o
   5  -6   5        0.95        0.81      0.51 o
   6  -6   5        8.32       11.67      1.15 o
   7  -6   5        0.57        1.14      0.92 o
   8  -6   5        1.19        1.72      2.40 o
  -8  -5   5        4.24        5.56      2.65 o
  -7  -5   5        0.48        0.44      1.96 o
  -6  -5   5        3.73        4.47      1.31 o
  -5  -5   5        0.16       -0.36      0.47 o
  -4  -5   5       36.63       39.28      1.22 o
  -3  -5   5        7.06        7.57      0.57 o
  -2  -5   5        0.65        2.42      0.24 o
  -1  -5   5       84.08       88.74      2.05 o
   0  -5   5       70.16       87.43      1.94 o
   1  -5   5       64.08       75.52      2.00 o
   2  -5   5        0.90        0.99      0.27 o
   3  -5   5      320.00      293.40      5.30 o
   4  -5   5      358.08      328.35      5.97 o
   5  -5   5        4.11        3.75      0.81 o
   6  -5   5        0.14       -0.10      0.76 o
   7  -5   5        9.05        8.31      1.21 o
   8  -5   5        0.50        0.55      1.27 o
  -8  -4   5        2.12        4.94      2.42 o
  -7  -4   5        9.47       10.81      1.76 o
  -6  -4   5        0.20       -0.67      0.99 o
  -5  -4   5        4.03        4.10      0.47 o
  -4  -4   5       50.87       53.05      1.18 o
  -3  -4   5        0.09        0.39      0.21 o
  -2  -4   5      146.53      145.54      2.07 o
  -1  -4   5      184.68      202.90      2.74 o
   0  -4   5       50.57       60.44      1.05 o
   1  -4   5       42.98       56.47      1.27 o
   2  -4   5        0.66        0.07      0.22 o
   3  -4   5       11.32       12.11      0.53 o
   4  -4   5      450.86      419.24      6.98 o
   5  -4   5        0.06        0.47      0.48 o
   6  -4   5        0.09       -0.63      0.67 o
   7  -4   5        2.79        3.30      0.99 o
   8  -4   5        1.39        2.72      1.38 o
  -8  -3   5        1.11        2.61      1.54 o
  -7  -3   5        1.94        2.04      1.38 o
  -6  -3   5        2.71        5.57      1.27 o
  -5  -3   5       15.32       14.24      0.69 o
  -4  -3   5        8.90        9.24      0.44 o
  -3  -3   5       54.65       49.50      0.91 o
  -2  -3   5      251.64      291.42      4.16 o
  -1  -3   5      762.93      745.45      9.60 o
   0  -3   5      265.07      317.45      4.35 o
   1  -3   5      243.49      274.85      4.03 o
   2  -3   5        0.13        0.46      0.15 o
   3  -3   5        3.20        2.36      0.22 o
   4  -3   5      230.88      213.17      3.32 o
   5  -3   5       25.44       23.80      1.15 o
   6  -3   5       22.74       26.90      1.78 o
   7  -3   5        4.51        2.07      1.07 o
   8  -3   5        0.44       -0.28      1.25 o
  -8  -2   5        0.58       -1.34      1.38 o
  -7  -2   5       31.74       34.28      2.50 o
  -6  -2   5       13.17       13.85      1.60 o
  -5  -2   5       19.04       21.26      0.75 o
  -4  -2   5        1.16        0.60      0.26 o
  -3  -2   5        1.21        0.87      0.20 o
  -2  -2   5      357.51      334.97      4.45 o
  -1  -2   5      232.02      243.28      3.45 o
   0  -2   5      980.64     1092.91     14.11 o
   2  -2   5      417.02      433.33      6.33 o
   3  -2   5        1.39        2.61      0.26 o
   4  -2   5       43.63       44.38      0.89 o
   5  -2   5      148.24      141.71      2.61 o
   6  -2   5       20.40       23.20      1.41 o
   7  -2   5       43.34       42.08      3.82 o
   8  -2   5        0.57       -1.89      1.89 o
  -8  -1   5        0.04        1.21      1.43 o
  -7  -1   5        9.73        8.33      1.58 o
  -6  -1   5       39.48       38.03      2.47 o
  -5  -1   5        0.56        1.10      0.42 o
  -4  -1   5      136.21      138.52      2.22 o
  -3  -1   5       33.10       36.19      0.76 o
  -2  -1   5      416.92      430.30      5.67 o
  -1  -1   5        2.66        2.78      0.26 o
   0  -1   5      181.08      217.50      2.63 o
   1  -1   5      193.22      213.05      2.78 o
   2  -1   5      417.02      450.62      6.16 o
   3  -1   5      136.05      117.04      1.76 o
   4  -1   5       18.68       18.10      0.68 o
   5  -1   5       14.44       15.09      0.78 o
   6  -1   5        7.64        8.62      0.80 o
   7  -1   5        1.53       -0.44      1.12 o
   8  -1   5       23.51       27.34      3.56 o
   9  -1   5        1.07       -0.07      2.44 o
  -8   0   5        5.39        5.98      2.51 o
  -7   0   5        9.78        8.30      1.54 o
  -6   0   5       29.87       32.48      1.77 o
  -5   0   5       32.16       34.40      1.13 o
  -4   0   5        9.86       13.28      0.48 o
  -3   0   5      201.35      220.03      3.24 o
  -2   0   5       22.12       18.64      0.46 o
  -1   0   5       41.35       40.59      0.81 o
   0   0   5      367.22      401.55      5.62 o
   1   0   5      709.56      665.34      9.79 o
   2   0   5      626.83      602.23      8.05 o
   3   0   5      411.60      463.40      6.72 o
   4   0   5       53.06       60.75      1.21 o
   5   0   5       53.64       53.36      1.30 o
   6   0   5       14.97       14.62      1.21 o
   7   0   5        8.49        9.17      1.50 o
   8   0   5        8.35        8.81      1.74 o
   9   0   5        5.48        9.63      3.24 o
  -8   1   5        7.65        8.82      2.66 o
  -7   1   5        6.88        7.47      1.47 o
  -6   1   5       21.61       23.35      1.90 o
  -5   1   5       73.33       75.56      1.85 o
  -4   1   5       12.96       14.82      0.54 o
  -3   1   5       99.44      101.11      1.59 o
  -2   1   5        4.82        6.00      0.38 o
  -1   1   5      655.93      652.93      9.03 o
   0   1   5      491.74      572.78      9.10 o
   1   1   5      338.98      353.95      5.52 o
   2   1   5        5.25        3.20      0.32 o
   3   1   5     1342.30     1406.51     20.28 o
   4   1   5       17.87       18.29      0.64 o
   5   1   5       96.88       95.49      1.98 o
   6   1   5        2.01        1.15      1.04 o
   7   1   5       11.68        9.63      1.56 o
   8   1   5        2.52        5.62      3.41 o
   9   1   5        4.02        7.25      2.80 o
  -8   2   5        0.01       -1.22      1.22 o
  -7   2   5        2.96        1.81      1.89 o
  -6   2   5        2.10        2.19      0.66 o
  -5   2   5       22.95       22.12      0.80 o
  -4   2   5        0.01        0.03      0.19 o
  -3   2   5       42.34       33.68      0.65 o
  -2   2   5     1534.44     1566.51     19.08 o
  -1   2   5      129.56      139.21      1.77 o
   0   2   5     1971.74     2172.69     37.12 o
   1   2   5       79.95       89.40      3.52 o
   2   2   5       15.26       13.89      0.59 o
   3   2   5        8.15       12.71      0.49 o
   4   2   5       34.20       40.00      1.00 o
   5   2   5       25.12       18.63      0.75 o
   6   2   5        0.50        1.13      1.40 o
   7   2   5        6.26        6.89      1.45 o
   8   2   5        0.20       -0.07      1.56 o
   9   2   5        1.49        0.21      1.68 o
  -8   3   5        0.09        1.36      1.26 o
  -7   3   5        1.59        2.17      1.00 o
  -6   3   5       20.85       19.05      2.41 o
  -5   3   5       30.39       25.50      1.04 o
  -4   3   5        4.33        3.36      0.32 o
  -3   3   5        1.92        2.11      0.20 o
  -2   3   5      191.50      201.62      2.85 o
  -1   3   5       88.90       89.20      4.32 o
   0   3   5      608.21      666.79     10.73 o
   1   3   5      390.52      400.80      5.64 o
   2   3   5        0.47        0.51      0.18 o
   3   3   5        6.42        5.76      0.32 o
   4   3   5       12.55       11.90      0.51 o
   5   3   5        0.74        0.44      0.55 o
   6   3   5        1.25        1.18      1.05 o
   7   3   5        0.90       -0.25      1.13 o
   8   3   5        0.33       -1.46      2.08 o
   9   3   5        0.12        0.01      1.61 o
  -8   4   5        0.98        0.65      1.33 o
  -7   4   5        0.38        1.40      1.04 o
  -6   4   5       12.77       13.64      1.12 o
  -5   4   5        0.98        1.21      0.47 o
  -4   4   5       11.58        9.88      0.51 o
  -3   4   5      116.81      125.90      2.04 o
  -2   4   5        0.33        0.22      0.12 o
  -1   4   5      421.15      401.31      6.11 o
   0   4   5     1294.40     1631.87     35.37 o
   1   4   5        1.28        0.82      0.44 o
   2   4   5      121.77      122.74      1.87 o
   3   4   5       27.93       27.48      0.63 o
   4   4   5       36.16       36.30      0.85 o
   5   4   5       63.77       63.47      1.50 o
   6   4   5        3.71        4.22      0.75 o
   7   4   5        1.42        3.29      1.52 o
   8   4   5        0.70        0.81      1.44 o
   9   4   5        5.06        1.91      2.67 o
  -8   5   5        4.85        6.06      1.58 o
  -7   5   5        0.28       -0.10      0.79 o
  -6   5   5       12.26       10.92      1.13 o
  -5   5   5       75.77       69.06      3.06 o
  -4   5   5        0.26        0.01      0.30 o
  -3   5   5        4.51        3.82      0.32 o
  -2   5   5       15.26       12.37      0.36 o
   0   5   5        0.12        0.42      0.15 o
   1   5   5      231.97      234.72      3.71 o
   2   5   5        0.02       -0.05      0.20 o
   3   5   5       12.25       13.17      0.45 o
   4   5   5        1.22        1.05      0.29 o
   5   5   5       59.92       66.57      1.73 o
   6   5   5        0.18       -0.30      0.57 o
   7   5   5        0.02        0.92      1.39 o
   8   5   5        0.14       -1.56      2.02 o
  -8   6   5       18.62       18.99      1.59 o
  -7   6   5        7.38        6.13      1.06 o
  -6   6   5        3.20        4.00      0.86 o
  -5   6   5        7.54        5.86      0.65 o
  -4   6   5        7.82        6.83      0.68 o
  -3   6   5      190.30      179.71      3.10 o
  -2   6   5        9.54       13.06      0.49 o
  -1   6   5        1.38        2.51      0.20 o
   0   6   5       64.39       73.66      1.39 o
   1   6   5        4.23        4.02      0.24 o
   2   6   5       52.50       54.40      1.25 o
   3   6   5       38.82       35.76      0.96 o
   4   6   5      225.36      217.52      3.96 o
   5   6   5        0.05       -0.54      0.54 o
   6   6   5        7.92        8.78      0.96 o
   7   6   5        2.93        2.67      1.93 o
   8   6   5        0.48       -0.87      2.03 o
  -8   7   5        0.06       -0.80      2.03 o
  -7   7   5       10.58       12.20      1.27 o
  -6   7   5       27.47       32.18      3.03 o
  -5   7   5        0.55       -0.43      0.43 o
  -4   7   5       22.77       19.48      0.76 o
  -3   7   5       63.75       58.07      1.23 o
  -2   7   5      292.48      278.59      4.69 o
  -1   7   5      176.54      164.54      2.82 o
   0   7   5       54.40       50.57      0.94 o
   1   7   5        4.34        4.34      0.49 o
   2   7   5        4.24        5.30      0.44 o
   3   7   5       66.57       66.92      1.60 o
   4   7   5       40.18       37.61      2.01 o
   5   7   5       46.92       46.37      1.91 o
   6   7   5       11.34       12.28      1.13 o
   7   7   5        0.79        0.85      1.92 o
   8   7   5        2.26        1.43      2.38 o
  -7   8   5        2.08        2.43      1.00 o
  -6   8   5        0.00       -0.74      1.40 o
  -5   8   5        0.95        1.30      0.84 o
  -4   8   5       15.09       11.45      0.63 o
  -3   8   5       23.23       26.05      0.74 o
  -2   8   5       53.08       45.68      1.09 o
  -1   8   5      689.52      634.15     27.34 o
   0   8   5       49.04       54.25      1.35 o
   1   8   5       18.93       19.83      1.01 o
   2   8   5        9.70       10.03      0.51 o
   3   8   5       10.52       10.49      0.61 o
   4   8   5        0.47        0.52      0.49 o
   5   8   5       18.78       19.12      1.89 o
   6   8   5        0.56        0.78      0.97 o
   7   8   5        0.49       -0.67      1.85 o
   8   8   5        0.00        1.24      2.25 o
  -7   9   5        0.48        0.86      0.93 o
  -6   9   5        2.05        4.07      0.91 o
  -5   9   5        0.59        0.87      0.82 o
  -4   9   5       15.75       14.93      1.23 o
  -3   9   5        0.11       -0.26      0.26 o
  -2   9   5       18.43       17.23      0.92 o
  -1   9   5      144.79      137.62      5.25 o
   0   9   5      227.60      239.68      8.91 o
   1   9   5       20.38       22.76      1.19 o
   2   9   5        5.96        6.59      0.46 o
   3   9   5        0.05       -0.37      0.37 o
   4   9   5        3.84        3.97      0.76 o
   5   9   5        0.12        0.61      0.70 o
   6   9   5        0.36       -0.68      0.94 o
   7   9   5        0.54        1.40      2.20 o
  -6  10   5        9.69       12.49      1.24 o
  -5  10   5        3.11        2.95      0.77 o
  -4  10   5        3.65        5.68      0.95 o
  -3  10   5        8.83        8.48      0.91 o
  -2  10   5        0.99        0.54      0.60 o
  -1  10   5        0.00        0.07      0.77 o
   0  10   5        6.77        9.25      0.65 o
   1  10   5        0.09       -0.06      0.35 o
   2  10   5        5.36        6.10      0.48 o
   3  10   5        0.58        0.24      0.41 o
   4  10   5        1.08       -0.09      0.65 o
   5  10   5        4.99        5.85      1.78 o
   6  10   5        1.70        2.15      1.26 o
   7  10   5        0.14       -0.29      2.11 o
  -6  11   5        0.01       -0.82      0.82 o
  -5  11   5        5.53        7.62      0.96 o
  -4  11   5        2.96        3.04      0.60 o
  -3  11   5        0.48        0.20      0.40 o
  -2  11   5        4.21        5.68      1.15 o
  -1  11   5        3.73        7.65      1.25 o
   0  11   5        0.31        0.27      0.43 o
   1  11   5       15.29       13.15      0.69 o
   2  11   5       13.81       10.44      0.60 o
   3  11   5        5.45        4.99      0.64 o
   4  11   5        8.04        7.23      2.27 o
   5  11   5        5.06        5.66      1.06 o
   6  11   5        1.54        2.24      1.27 o
  -5  12   5        0.00        0.30      0.79 o
  -3  12   5        0.04        0.57      1.57 o
  -2  12   5        0.16        0.07      1.58 o
  -1  12   5        9.79       12.42      1.51 o
   0  12   5        2.27        1.99      0.60 o
   1  12   5        0.02        0.35      0.37 o
   2  12   5        6.54        5.93      0.62 o
   3  12   5       10.86       11.13      1.04 o
   4  12   5        5.01        5.44      0.96 o
   5  12   5       13.80       13.99      1.36 o
  -4  13   5        5.29        6.66      1.61 o
  -3  13   5       15.81       22.72      2.93 o
  -2  13   5        1.26        1.28      1.26 o
  -1  13   5        0.06        1.15      1.20 o
   0  13   5        7.82       23.14      4.06 o
   1  13   5        2.50        4.22      0.60 o
   2  13   5        1.50        1.25      0.51 o
   3  13   5        0.14       -0.68      0.68 o
   4  13   5        1.83        0.71      0.81 o
  -3  14   5        8.30        8.75      2.37 o
  -2  14   5        0.55        0.93      1.75 o
  -1  14   5        1.55        0.09      1.36 o
   0  14   5        4.12        6.20      2.40 o
   1  14   5        0.53        0.90      0.53 o
   2  14   5        2.49        3.43      0.86 o
   3  14   5        2.29        0.76      0.80 o
   0  15   5        1.63        3.65      2.21 o
  -3 -12   6        0.02        0.87      1.02 o
  -2 -12   6        4.82        4.80      1.17 o
  -1 -12   6        0.13        0.98      0.89 o
   0 -12   6        0.06       -1.01      1.22 o
   1 -12   6        0.01        0.73      0.76 o
   2 -12   6        1.34        2.02      0.78 o
   3 -12   6        0.00       -0.05      0.81 o
  -4 -11   6        0.06       -0.74      2.87 o
  -3 -11   6        1.45        2.83      1.09 o
  -2 -11   6       27.99       24.94      1.98 o
  -1 -11   6        2.34        5.30      1.05 o
   0 -11   6        0.22       -0.15      0.79 o
   1 -11   6        4.74        4.46      0.81 o
   2 -11   6        1.71        1.47      0.72 o
   3 -11   6        0.26       -0.33      0.74 o
   4 -11   6        0.03       -0.44      0.81 o
  -5 -10   6        0.02       -0.44      1.09 o
  -4 -10   6        0.07       -0.38      1.07 o
  -3 -10   6        0.73        0.93      0.89 o
  -2 -10   6        2.32        2.87      0.97 o
  -1 -10   6       37.09       37.94      1.58 o
   0 -10   6        0.92        0.38      0.73 o
   1 -10   6        0.00        4.66      2.68 o
   2 -10   6        6.48        5.98      0.82 o
   3 -10   6       17.24       16.18      1.25 o
   4 -10   6        5.83        6.76      1.07 o
   5 -10   6        5.61        6.71      1.11 o
  -6  -9   6        2.68        3.38      2.36 o
  -5  -9   6        0.73       -1.00      1.00 o
  -4  -9   6        5.15        6.81      1.28 o
  -3  -9   6        1.98        2.00      0.92 o
  -2  -9   6        2.21        1.84      0.63 o
  -1  -9   6        5.88        4.21      0.56 o
   0  -9   6       15.41       12.93      0.69 o
   1  -9   6        0.00       -0.38      0.38 o
   2  -9   6       32.34       26.71      0.97 o
   3  -9   6        7.99        9.13      0.94 o
   4  -9   6       18.22       18.50      1.34 o
   5  -9   6        8.29       11.34      1.26 o
   6  -9   6        0.03        0.34      0.89 o
  -6  -8   6        0.44        0.27      1.96 o
  -5  -8   6        0.22       -0.87      0.87 o
  -4  -8   6       18.49       19.69      1.69 o
  -3  -8   6       70.58       69.34      3.00 o
  -2  -8   6        1.43        1.87      0.60 o
  -1  -8   6        1.96        1.34      0.43 o
   0  -8   6       38.66       36.56      0.98 o
   1  -8   6        5.63        4.40      0.42 o
   2  -8   6        7.80        9.85      0.60 o
   3  -8   6      114.55      109.43      2.52 o
   4  -8   6        0.24        0.39      0.59 o
   5  -8   6        7.44       10.62      1.16 o
   6  -8   6        6.55        5.37      1.09 o
  -7  -7   6        1.12        0.19      2.07 o
  -6  -7   6        0.80        0.66      2.02 o
  -5  -7   6        0.97        0.56      0.92 o
  -4  -7   6        0.02        0.19      0.81 o
  -3  -7   6       48.92       48.64      2.34 o
  -2  -7   6        4.80        3.96      0.54 o
  -1  -7   6        0.51        0.72      0.36 o
   0  -7   6        7.65        7.14      0.45 o
   1  -7   6       19.20       12.53      0.55 o
   2  -7   6        0.09       -0.18      0.34 o
   3  -7   6        6.20        7.96      0.65 o
   4  -7   6        4.92        4.15      0.65 o
   5  -7   6        0.25        1.45      0.74 o
   6  -7   6        4.70        4.33      1.01 o
   7  -7   6        0.05       -0.97      0.97 o
  -7  -6   6        0.02       -0.09      1.93 o
  -6  -6   6        1.87        2.83      1.91 o
  -5  -6   6       16.69       14.93      1.51 o
  -4  -6   6        1.49        1.21      0.78 o
  -3  -6   6       67.38       64.78      1.90 o
  -2  -6   6       77.37       78.91      1.97 o
  -1  -6   6       11.80       13.35      0.58 o
   0  -6   6        2.48        4.42      0.34 o
   1  -6   6       10.88       12.10      0.53 o
   2  -6   6        1.24        1.16      0.34 o
   3  -6   6        0.00        0.50      0.46 o
   4  -6   6       61.45       57.36      1.73 o
   5  -6   6        0.91        1.25      0.80 o
   6  -6   6        2.26        2.96      1.38 o
   7  -6   6        4.13        2.65      1.03 o
  -8  -5   6        4.79        3.55      2.38 o
  -7  -5   6        0.35        1.53      2.05 o
  -6  -5   6        5.42        3.35      1.32 o
  -5  -5   6        0.00       -0.30      0.65 o
  -4  -5   6       24.02       25.56      1.10 o
  -3  -5   6      102.11      104.03      2.02 o
  -2  -5   6      525.65      525.88      7.33 o
  -1  -5   6       25.80       21.85      0.58 o
   0  -5   6      143.71      156.71      2.84 o
   1  -5   6        6.22        9.47      0.56 o
   2  -5   6       10.75       11.92      0.59 o
   3  -5   6        1.08        2.28      0.41 o
   4  -5   6        6.75        7.85      0.70 o
   5  -5   6       18.19       19.38      1.83 o
   6  -5   6        0.24        0.82      0.78 o
   7  -5   6        7.80       10.68      1.27 o
   8  -5   6        0.96       -0.64      1.15 o
  -8  -4   6        1.09       -1.26      2.02 o
  -7  -4   6        1.47        1.72      1.52 o
  -6  -4   6        0.69       -0.42      1.09 o
  -5  -4   6        6.55        6.17      0.65 o
  -4  -4   6       86.71       90.61      1.88 o
  -3  -4   6       68.00       70.25      1.29 o
  -2  -4   6       60.30       63.61      1.13 o
  -1  -4   6        5.25        6.78      0.43 o
   0  -4   6        8.47        7.16      0.29 o
   1  -4   6       55.58       56.99      0.99 o
   2  -4   6        1.10        1.40      0.21 o
   3  -4   6        0.19        0.49      0.23 o
   4  -4   6      142.23      137.04      2.89 o
   5  -4   6        1.20        0.72      0.52 o
   6  -4   6        3.09        3.67      0.84 o
   7  -4   6        6.63        7.80      1.17 o
   8  -4   6        0.00       -0.16      1.22 o
  -8  -3   6        1.99        3.76      1.75 o
  -7  -3   6        0.34        0.63      1.38 o
  -6  -3   6        4.58        1.65      1.24 o
  -5  -3   6       21.21       20.51      0.96 o
  -4  -3   6       11.64       11.94      0.60 o
  -3  -3   6       74.49       80.53      1.41 o
  -2  -3   6        8.89       11.59      0.39 o
  -1  -3   6     2768.99     2724.83     36.75 o
   0  -3   6      571.21      688.56      8.50 o
   1  -3   6      332.11      413.13     22.21 o
   2  -3   6        0.00        0.03      0.16 o
   3  -3   6       14.76       13.19      0.42 o
   4  -3   6        1.58        1.14      0.30 o
   5  -3   6       48.65       42.76      1.47 o
   6  -3   6        0.35       -0.12      0.84 o
   7  -3   6        0.07       -1.08      1.63 o
   8  -3   6        2.14        1.02      1.29 o
  -8  -2   6        8.93       10.32      1.97 o
  -7  -2   6        0.12        0.33      1.35 o
  -6  -2   6       14.47       17.61      1.82 o
  -5  -2   6       41.34       38.17      1.48 o
  -4  -2   6       53.61       49.69      1.12 o
  -3  -2   6       42.25       38.86      0.83 o
  -2  -2   6      431.58      461.96      6.08 o
   0  -2   6       66.15       73.14      1.11 o
   1  -2   6      746.98      715.57      9.07 o
   2  -2   6     1163.68     1181.98     17.01 o
   3  -2   6       58.94       63.84      1.18 o
   4  -2   6       63.32       56.51      1.08 o
   5  -2   6        3.76        5.64      0.48 o
   6  -2   6       37.85       39.38      2.40 o
   7  -2   6        0.42        2.69      1.97 o
   8  -2   6        0.18       -1.92      1.92 o
  -8  -1   6        4.17        3.97      1.72 o
  -7  -1   6        4.65        4.21      1.39 o
  -6  -1   6      127.15      131.89      5.28 o
  -5  -1   6       14.49       16.44      0.81 o
  -4  -1   6      115.98      113.67      2.04 o
  -3  -1   6       29.97       37.14      0.85 o
  -2  -1   6       31.04       34.40      0.71 o
  -1  -1   6      541.31      604.03     16.41 o
   0  -1   6       37.39       45.11      0.70 o
   1  -1   6     1262.76     1287.12     16.23 o
   2  -1   6        5.49        3.17      0.24 o
   3  -1   6       12.55       13.19      0.44 o
   4  -1   6       59.07       53.62      1.03 o
   5  -1   6       23.53       18.31      0.99 o
   6  -1   6       44.22       36.49      1.83 o
   7  -1   6        5.37        3.44      1.30 o
   8  -1   6        1.75       -2.08      2.08 o
   9  -1   6        0.46       -1.52      2.48 o
  -8   0   6        0.99       -1.44      2.03 o
  -7   0   6       57.61       68.01      3.50 o
  -6   0   6        4.31        5.60      1.39 o
  -5   0   6       97.82      100.44      2.31 o
  -4   0   6       28.76       30.30      0.80 o
  -3   0   6        0.00       -0.12      0.19 o
  -2   0   6      857.64      844.27     10.93 o
  -1   0   6      143.84      148.03      2.07 o
   0   0   6       14.04       16.33      0.40 o
   1   0   6       30.77       42.28      2.22 o
   2   0   6      579.48      677.85     10.08 o
   3   0   6        2.38        4.30      0.31 o
   4   0   6       12.19       11.33      0.53 o
   5   0   6       11.01       12.50      0.69 o
   6   0   6       41.52       36.76      2.53 o
   7   0   6        0.86        0.71      1.48 o
   8   0   6        0.12       -0.33      1.32 o
   9   0   6       10.47       12.59      3.18 o
  -8   1   6        2.34        2.48      1.34 o
  -7   1   6        9.54        8.78      1.59 o
  -6   1   6      114.85      120.47      3.80 o
  -5   1   6       32.09       35.07      1.16 o
  -4   1   6        2.26        2.89      0.32 o
  -3   1   6        1.35        1.27      0.21 o
  -2   1   6        0.15        0.23      0.14 o
  -1   1   6      116.46      118.75      2.18 o
   0   1   6      302.48      327.07      4.05 o
   1   1   6      361.65      385.82      4.74 o
   2   1   6     1171.52     1254.67     17.66 o
   3   1   6      308.69      329.59      5.27 o
   4   1   6       38.47       32.15      0.98 o
   5   1   6        5.56        2.51      0.41 o
   6   1   6        0.30        0.07      0.96 o
   7   1   6       10.42        9.57      1.59 o
   8   1   6        1.28        2.06      1.51 o
   9   1   6        1.74        3.35      2.74 o
  -8   2   6        2.78        2.05      1.33 o
  -7   2   6        7.35        8.03      1.35 o
  -6   2   6       43.86       44.79      1.68 o
  -5   2   6       71.83       75.81      1.67 o
  -4   2   6        0.28       -0.03      0.22 o
  -3   2   6       69.05       73.11      1.23 o
  -2   2   6     1378.42     1457.03     17.73 o
  -1   2   6       27.73       23.13      0.69 o
   0   2   6       75.98       80.96      1.26 o
   1   2   6      555.51      552.10      8.17 o
   2   2   6       23.66       31.35      0.73 o
   3   2   6      192.04      225.10      3.50 o
   4   2   6        1.47        0.43      0.28 o
   5   2   6        4.37        2.71      0.42 o
   6   2   6        9.27        8.88      1.40 o
   7   2   6        4.46        5.25      1.46 o
   8   2   6        2.56        3.12      1.54 o
   9   2   6        0.05       -1.37      2.12 o
  -8   3   6       13.80       17.13      1.99 o
  -7   3   6        0.38        0.60      0.79 o
  -6   3   6        1.54        2.11      0.72 o
  -5   3   6        0.90        0.34      0.41 o
  -4   3   6        7.80        8.66      0.42 o
  -3   3   6        5.46        4.93      0.26 o
  -2   3   6      484.91      488.59      7.32 o
  -1   3   6      774.65      792.32     10.19 o
   0   3   6     1702.81     2007.75     30.02 o
   2   3   6      229.11      222.25      3.74 o
   3   3   6       86.10       84.44      1.48 o
   4   3   6       13.49       13.53      0.57 o
   5   3   6        0.31        1.55      0.43 o
   6   3   6       43.42       40.76      3.01 o
   7   3   6        9.68       10.23      1.68 o
   8   3   6        0.66       -1.49      2.33 o
   9   3   6        0.78        0.44      1.59 o
  -8   4   6        3.50        5.21      1.50 o
  -7   4   6        1.51        0.20      0.83 o
  -6   4   6        9.53       10.36      1.01 o
  -5   4   6       11.30       11.71      0.78 o
  -4   4   6       10.44       11.05      0.50 o
  -3   4   6        0.22        0.06      0.21 o
  -2   4   6      129.20      124.34      2.10 o
  -1   4   6       16.70       62.55      2.57 o
   0   4   6       60.67       90.29      1.53 o
   1   4   6      451.74      481.36      8.69 o
   2   4   6       32.18       32.17      1.18 o
   3   4   6      102.17       89.82      1.61 o
   4   4   6       99.49      100.29      1.84 o
   5   4   6       71.38       72.99      1.85 o
   6   4   6        1.10       -0.19      0.83 o
   7   4   6        0.23        1.22      1.26 o
   8   4   6        5.24        3.37      1.63 o
  -8   5   6        1.98        1.80      1.42 o
  -7   5   6        1.00       -0.39      0.77 o
  -6   5   6       30.53       29.62      1.58 o
  -5   5   6        0.54        0.20      0.45 o
  -4   5   6        4.96        6.18      0.57 o
  -3   5   6       17.47       19.00      0.60 o
  -2   5   6       82.21       75.15      1.35 o
  -1   5   6       25.25       30.37      2.28 o
   0   5   6        1.16        1.16      0.19 o
   1   5   6      145.14      131.32      2.32 o
   2   5   6      147.97      155.06      2.78 o
   3   5   6       36.14       38.27      0.84 o
   4   5   6       33.60       32.45      0.93 o
   5   5   6      213.29      197.85      5.00 o
   6   5   6        9.90       13.05      0.99 o
   7   5   6        0.02       -1.14      1.14 o
   8   5   6        1.67        2.09      2.34 o
  -8   6   6        0.12        0.07      0.99 o
  -7   6   6        0.44        0.32      0.87 o
  -6   6   6        3.77        4.96      0.88 o
  -5   6   6        8.71        7.64      0.89 o
  -4   6   6        6.70        3.94      0.42 o
  -3   6   6       68.76       73.48      1.47 o
  -2   6   6        0.68        0.76      0.19 o
  -1   6   6        8.50       11.43      0.47 o
   0   6   6       19.22       20.78      0.55 o
   1   6   6       24.62       25.88      0.63 o
   2   6   6        0.01        0.30      0.20 o
   3   6   6      437.66      407.77      7.05 o
   4   6   6      115.40      112.36      2.53 o
   5   6   6        6.21        5.14      0.73 o
   6   6   6        2.19        5.22      0.88 o
   7   6   6        2.43        3.16      2.16 o
   8   6   6        1.44        0.08      2.09 o
  -7   7   6        0.50        1.27      0.87 o
  -6   7   6        0.19       -0.06      0.70 o
  -5   7   6       15.40       16.25      0.91 o
  -4   7   6       54.47       54.03      1.27 o
  -3   7   6        9.04        9.98      0.64 o
  -2   7   6      910.18      840.58     13.69 o
  -1   7   6        9.20       10.17      0.58 o
   0   7   6       46.24       41.46      0.90 o
   1   7   6       53.30       51.52      1.06 o
   2   7   6       22.93       23.76      1.16 o
   3   7   6       56.89       49.70      1.31 o
   4   7   6       14.73       16.04      1.55 o
   5   7   6       78.39       78.55      3.37 o
   6   7   6       10.24       10.84      1.09 o
   7   7   6        2.65        5.24      2.19 o
   8   7   6        1.21       -0.44      2.17 o
  -7   8   6        0.20        0.94      0.92 o
  -6   8   6        1.63        0.76      0.78 o
  -5   8   6        0.49       -0.49      0.49 o
  -4   8   6       46.52       42.64      1.11 o
  -3   8   6      180.53      156.60      2.78 o
  -2   8   6      223.09      197.31      3.39 o
  -1   8   6       42.55       39.76      1.05 o
   0   8   6       41.47       40.78      1.02 o
   1   8   6        0.63        2.17      1.33 o
   2   8   6       74.53       65.51      1.63 o
   3   8   6        0.09       -0.27      0.36 o
   4   8   6        1.22        0.61      0.51 o
   5   8   6       31.49       34.35      1.69 o
   6   8   6        2.04        2.67      0.85 o
   7   8   6        2.51        3.26      2.17 o
  -7   9   6        8.51       10.24      1.97 o
  -6   9   6       22.95       29.09      1.61 o
  -5   9   6        2.43        2.79      0.73 o
  -4   9   6       10.33       10.07      1.32 o
  -3   9   6        4.84        3.84      0.53 o
  -2   9   6      104.31       90.15      1.90 o
  -1   9   6       51.25       44.69      1.85 o
   0   9   6      282.05      276.19      8.28 o
   1   9   6       70.24       76.83      2.44 o
   2   9   6        3.22        3.56      0.42 o
   3   9   6       46.92       40.22      1.19 o
   4   9   6       13.50       15.32      1.12 o
   5   9   6       10.60       11.33      1.62 o
   6   9   6        1.93        2.29      1.14 o
   7   9   6        0.07        0.22      1.93 o
  -6  10   6        0.12       -0.84      0.84 o
  -5  10   6       31.43       37.24      2.81 o
  -4  10   6        2.03        1.27      1.04 o
  -3  10   6        8.74        7.56      0.82 o
  -2  10   6        2.84        2.85      0.30 o
  -1  10   6       10.14        8.99      1.23 o
   0  10   6       17.72       15.64      1.05 o
   1  10   6       49.71       44.45      1.28 o
   2  10   6        1.53        0.77      0.37 o
   3  10   6        0.61        0.66      0.42 o
   4  10   6        0.40        0.62      0.68 o
   5  10   6       29.55       32.33      1.74 o
   6  10   6        0.01       -0.50      1.02 o
   7  10   6        0.05       -0.21      2.12 o
  -6  11   6        0.54       -0.62      1.01 o
  -5  11   6        2.58        3.45      0.84 o
  -4  11   6        5.54        5.92      1.03 o
  -3  11   6       20.85       22.88      1.13 o
  -2  11   6        0.34        0.61      0.26 o
  -1  11   6       27.43       26.45      4.27 o
   0  11   6       35.57       34.49      1.85 o
   1  11   6       72.99       69.41      1.80 o
   2  11   6       19.22       18.04      0.76 o
   3  11   6        6.75        7.44      0.71 o
   4  11   6        0.55        0.97      0.78 o
   5  11   6        7.37        8.97      1.15 o
   6  11   6        0.02        0.60      1.33 o
  -5  12   6        2.09        0.99      0.86 o
  -4  12   6        0.56        1.27      0.51 o
  -3  12   6        9.71        8.72      0.57 o
  -2  12   6       28.29       28.59      1.96 o
  -1  12   6        2.63        3.43      1.19 o
   0  12   6        0.22        0.61      0.39 o
   1  12   6       17.96       13.81      0.70 o
   2  12   6        6.48        7.22      0.63 o
   3  12   6        0.03       -0.61      0.61 o
   4  12   6        1.22        2.37      1.29 o
   5  12   6        2.70        4.40      1.16 o
  -4  13   6        0.15       -0.32      0.79 o
  -3  13   6        5.34        8.42      2.31 o
  -2  13   6        3.06        4.19      1.41 o
  -1  13   6       13.13       12.35      1.70 o
   1  13   6        0.09        1.08      0.58 o
   2  13   6        0.85       -0.22      0.77 o
   3  13   6        1.00        1.60      1.27 o
   4  13   6        1.08        1.65      0.86 o
  -3  14   6        0.30       -1.54      1.54 o
  -2  14   6        0.86       -0.34      1.20 o
  -1  14   6        0.00       -1.69      1.74 o
   0  14   6        1.98        2.16      2.08 o
   1  14   6        0.00       -0.35      0.61 o
   2  14   6        5.35        5.10      1.42 o
   3  14   6        1.39        0.14      0.76 o
   0  15   6        1.67        2.29      2.38 o
  -2 -12   7        6.12        3.91      1.58 o
  -1 -12   7        0.46        2.07      0.98 o
   0 -12   7        0.61        0.54      0.87 o
   1 -12   7        5.14        7.64      1.06 o
   2 -12   7        5.49        7.31      1.05 o
  -4 -11   7        0.09        1.36      1.14 o
  -3 -11   7        0.02        0.46      0.99 o
  -2 -11   7        0.52        1.62      1.02 o
  -1 -11   7       46.83       37.55      2.16 o
   0 -11   7       11.22       11.84      1.32 o
   1 -11   7        1.54        6.60      4.08 o
   2 -11   7        1.12        2.88      0.83 o
   3 -11   7        0.88        1.36      0.84 o
   4 -11   7        3.88        3.77      1.02 o
  -5 -10   7        3.35        2.28      1.35 o
  -4 -10   7        0.37        0.26      0.99 o
  -3 -10   7        1.72        0.89      0.97 o
  -2 -10   7        0.68        1.62      1.07 o
  -1 -10   7        0.07        1.75      1.37 o
   0 -10   7       20.27       22.77      1.36 o
   1 -10   7        4.35        2.40      0.81 o
   2 -10   7        1.59        1.03      0.72 o
   3 -10   7        0.90        0.58      0.78 o
   4 -10   7       10.02       13.01      1.29 o
   5 -10   7        6.45        6.80      1.20 o
  -6  -9   7        0.81        0.99      2.15 o
  -5  -9   7        1.77        0.26      1.34 o
  -4  -9   7        0.11        0.63      0.97 o
  -3  -9   7        0.16       -0.34      0.82 o
  -2  -9   7        0.34       -0.30      0.78 o
  -1  -9   7        7.57        8.48      1.06 o
   0  -9   7       13.70       16.90      0.91 o
   1  -9   7       14.16       13.41      0.81 o
   2  -9   7        1.49        1.75      0.57 o
   3  -9   7        0.58        0.08      0.69 o
   4  -9   7        0.09        0.38      0.82 o
   5  -9   7       11.68       11.45      1.28 o
   6  -9   7        0.98        0.65      1.07 o
  -6  -8   7        0.02        1.33      1.96 o
  -5  -8   7        0.16       -0.83      1.58 o
  -4  -8   7       23.08       20.54      2.23 o
  -3  -8   7       15.90       14.92      1.41 o
  -2  -8   7        9.31        8.31      0.85 o
  -1  -8   7        2.87        3.38      0.53 o
   0  -8   7        2.48        3.10      0.46 o
   1  -8   7       11.18       11.62      0.64 o
   2  -8   7        0.09        0.85      0.42 o
   3  -8   7       70.24       63.58      1.87 o
   4  -8   7        6.96        5.44      1.13 o
   5  -8   7        1.19        3.24      0.93 o
   6  -8   7        0.15       -0.14      0.88 o
  -7  -7   7        0.37       -0.56      2.18 o
  -6  -7   7        0.20       -0.98      1.83 o
  -5  -7   7       11.21       11.51      1.50 o
  -4  -7   7        4.11        3.21      1.03 o
  -3  -7   7        6.37        8.98      1.17 o
  -2  -7   7       38.46       34.47      1.24 o
  -1  -7   7        9.94       11.16      0.70 o
   0  -7   7       28.00       24.38      0.78 o
   1  -7   7        2.70        1.70      0.45 o
   2  -7   7       77.12       70.87      1.51 o
   3  -7   7       62.94       61.11      1.81 o
   4  -7   7       28.16       25.47      1.19 o
   5  -7   7        0.04        0.96      1.27 o
   6  -7   7       11.31       10.98      1.30 o
   7  -7   7        0.69        0.63      1.02 o
  -7  -6   7        6.16        5.03      2.36 o
  -6  -6   7        0.05        1.85      1.97 o
  -5  -6   7       14.80       13.48      1.49 o
  -4  -6   7       22.79       22.10      1.69 o
  -3  -6   7        2.62        2.77      0.72 o
  -2  -6   7       20.36       20.16      0.92 o
  -1  -6   7       13.36       14.11      0.62 o
   0  -6   7        6.23        7.01      0.53 o
   1  -6   7        7.23        8.68      0.77 o
   2  -6   7       66.22       55.93      1.25 o
   3  -6   7        3.27        2.91      0.54 o
   4  -6   7        0.97        0.67      0.53 o
   5  -6   7        0.12        1.14      0.75 o
   6  -6   7       15.16       19.15      1.50 o
   7  -6   7        0.85        3.17      1.06 o
  -7  -5   7        4.08        4.65      2.27 o
  -6  -5   7        6.25        8.54      2.25 o
  -5  -5   7        2.35        2.21      0.79 o
  -4  -5   7       22.17       22.82      1.08 o
  -3  -5   7        8.54        6.64      0.56 o
  -2  -5   7       33.64       35.13      0.84 o
  -1  -5   7        1.64        1.01      0.26 o
   0  -5   7        0.01       -0.22      0.22 o
   1  -5   7        5.78        6.35      0.38 o
   2  -5   7      183.39      169.40      3.02 o
   3  -5   7      117.38      115.78      2.42 o
   4  -5   7       30.43       31.39      1.24 o
   5  -5   7        7.75       10.71      1.06 o
   6  -5   7        0.00       -0.19      0.69 o
   7  -5   7        5.35        4.59      1.09 o
   8  -5   7        0.60       -1.43      1.99 o
  -8  -4   7        0.41        1.72      2.44 o
  -7  -4   7       12.54       15.49      2.15 o
  -6  -4   7        1.18        1.22      1.18 o
  -5  -4   7        1.09        0.90      0.74 o
  -4  -4   7        0.03       -0.06      0.37 o
  -3  -4   7        0.76        1.24      0.34 o
  -2  -4   7       43.81       39.64      0.84 o
  -1  -4   7       98.02       93.13      1.42 o
   0  -4   7        1.72        1.91      0.21 o
   1  -4   7       16.82       20.81      0.73 o
   2  -4   7       53.50       45.60      0.81 o
   3  -4   7      562.80      555.06      9.18 o
   4  -4   7       82.28       77.48      1.89 o
   5  -4   7       13.31       11.27      1.04 o
   6  -4   7       13.50       14.89      1.25 o
   7  -4   7        0.22       -0.90      1.03 o
   8  -4   7        3.44        4.36      1.60 o
  -8  -3   7        3.22        1.90      1.66 o
  -7  -3   7        5.24        4.38      1.61 o
  -6  -3   7        0.24        1.91      2.24 o
  -5  -3   7        0.22        0.31      0.98 o
  -4  -3   7        2.17        1.86      0.40 o
  -3  -3   7        8.09        9.89      0.44 o
  -2  -3   7       10.19       14.19      0.50 o
  -1  -3   7      657.55      650.60      8.95 o
   0  -3   7        2.30        1.61      0.27 o
   2  -3   7      231.91      234.34      3.05 o
   3  -3   7       80.78       67.35      1.23 o
   4  -3   7      246.68      229.90      4.34 o
   5  -3   7       47.21       45.80      1.86 o
   6  -3   7       38.76       45.62      2.43 o
   7  -3   7        2.51        1.51      2.00 o
   8  -3   7        0.08       -0.69      1.40 o
  -8  -2   7        0.07       -0.46      1.52 o
  -7  -2   7       18.05       21.50      2.20 o
  -6  -2   7        0.90        0.74      1.18 o
  -5  -2   7        7.64        7.82      1.28 o
  -4  -2   7        2.24        2.35      0.36 o
  -3  -2   7        4.81        5.50      0.41 o
  -2  -2   7       13.22       13.07      0.43 o
   0  -2   7      330.30      397.65      4.99 o
   1  -2   7     1072.03     1010.12     12.77 o
   2  -2   7       12.44       16.70      0.49 o
   3  -2   7       16.32       21.24      0.57 o
   4  -2   7      161.21      150.04      2.69 o
   5  -2   7        2.23        2.78      0.48 o
   6  -2   7       14.17       12.12      1.74 o
   7  -2   7       37.76       48.83      4.21 o
   8  -2   7        0.02       -2.06      2.10 o
  -8  -1   7        2.26        0.33      1.50 o
  -7  -1   7        3.34        2.56      1.38 o
  -6  -1   7       14.54       17.11      1.81 o
  -5  -1   7        0.21       -0.16      0.63 o
  -4  -1   7        8.53        7.57      0.47 o
  -3  -1   7       65.33       64.59      1.27 o
  -2  -1   7      125.26      129.51      2.02 o
  -1  -1   7      423.66      429.07      5.64 o
   0  -1   7      141.50      162.61      2.14 o
   1  -1   7      211.81      244.24      6.20 o
   2  -1   7      625.03      664.78      8.85 o
   3  -1   7       43.57       48.55      0.93 o
   4  -1   7        3.96        2.45      0.29 o
   5  -1   7        5.59        5.29      0.48 o
   6  -1   7       28.57       27.03      1.70 o
   7  -1   7        1.51        1.05      1.24 o
   8  -1   7        8.39       12.96      3.09 o
  -8   0   7        0.69       -0.59      1.17 o
  -7   0   7        0.66        1.46      1.96 o
  -6   0   7        5.75        5.52      1.35 o
  -5   0   7       12.61       15.86      0.94 o
  -4   0   7       28.21       25.41      0.75 o
  -3   0   7      438.67      411.21      5.55 o
  -2   0   7       89.31       91.56      1.32 o
  -1   0   7        4.82        3.36      0.20 o
   0   0   7       63.12       65.71      1.10 o
   1   0   7        0.23       -0.11      0.12 o
   2   0   7       48.59       51.01      1.03 o
   3   0   7        3.59        4.85      0.33 o
   4   0   7      127.07      112.67      2.14 o
   5   0   7        0.37        0.36      0.38 o
   6   0   7        7.86        8.23      1.97 o
   7   0   7        1.65       -0.25      1.11 o
   8   0   7        0.53       -0.35      1.35 o
  -8   1   7        0.03       -0.70      1.19 o
  -7   1   7        5.79        6.97      1.12 o
  -6   1   7       26.16       27.13      1.34 o
  -5   1   7       27.12       25.75      0.89 o
  -4   1   7        0.00       -0.21      0.21 o
  -3   1   7      432.92      438.89      5.51 o
  -2   1   7        2.44        2.80      0.19 o
  -1   1   7      191.91      189.76      2.45 o
   0   1   7        6.57        7.19      0.24 o
   1   1   7       56.87       59.19      1.75 o
   2   1   7      398.97      419.55      6.09 o
   3   1   7       59.73       56.95      1.19 o
   4   1   7        3.54       10.23      0.53 o
   5   1   7       54.40       53.43      1.33 o
   6   1   7        0.08        2.03      1.08 o
   7   1   7        2.09        1.38      1.28 o
   8   1   7        0.10        0.84      1.46 o
  -8   2   7        0.43        0.86      1.25 o
  -7   2   7        9.10       11.31      1.53 o
  -6   2   7        0.00        0.08      0.62 o
  -5   2   7       28.36       28.56      1.07 o
  -4   2   7        3.48        2.84      0.27 o
  -3   2   7        6.65        8.65      0.37 o
  -2   2   7      271.83      298.95      3.98 o
  -1   2   7      274.61      283.14      3.81 o
   0   2   7        6.61        6.69      0.27 o
   1   2   7      220.81      235.95      8.05 o
   2   2   7        8.94        8.36      0.41 o
   3   2   7      178.55      180.04      2.87 o
   4   2   7       17.64       18.86      0.70 o
   5   2   7       66.78       62.38      1.63 o
   6   2   7        8.30        8.29      1.39 o
   7   2   7        7.60        9.19      1.61 o
   8   2   7        3.27        2.46      1.54 o
   9   2   7        0.20        0.08      2.29 o
  -8   3   7        2.42        1.67      1.39 o
  -7   3   7        0.62        1.16      0.82 o
  -6   3   7       13.04       13.85      1.14 o
  -5   3   7        0.06        0.18      0.41 o
  -4   3   7       23.94       24.38      0.64 o
  -3   3   7        6.14        6.53      0.31 o
  -2   3   7      108.06      100.02      1.57 o
  -1   3   7     2228.96     2219.09     28.85 o
   0   3   7       52.01       62.99      1.24 o
   2   3   7       20.52       20.78      0.72 o
   3   3   7       67.22       62.10      1.19 o
   4   3   7      370.59      351.16      5.49 o
   5   3   7        6.87        4.96      0.64 o
   6   3   7        1.28        0.89      1.02 o
   7   3   7        3.53        5.42      1.46 o
   8   3   7       13.13       17.98      2.15 o
  -8   4   7        1.23       -0.62      1.28 o
  -7   4   7        0.27       -0.29      0.77 o
  -6   4   7       24.77       21.50      1.34 o
  -5   4   7       49.94       43.57      1.46 o
  -4   4   7       89.81       85.01      1.64 o
  -3   4   7       58.23       56.81      1.12 o
  -2   4   7       72.88       82.73      1.41 o
  -1   4   7      354.51      384.20      8.54 o
   0   4   7     2060.26     2423.21     52.34 o
   1   4   7      737.14      825.75     12.69 o
   2   4   7       70.62       77.91      1.97 o
   3   4   7       27.82       27.20      0.74 o
   4   4   7       80.69       80.31      1.57 o
   5   4   7        0.34        0.71      0.52 o
   6   4   7        1.78        1.25      0.87 o
   7   4   7        0.36        1.27      0.96 o
   8   4   7       11.61       17.47      2.19 o
  -8   5   7        0.16       -0.40      2.68 o
  -7   5   7        4.87        7.58      1.08 o
  -6   5   7        0.13       -0.18      0.64 o
  -5   5   7        7.70        7.74      0.88 o
  -4   5   7       14.56       10.26      0.69 o
  -3   5   7        1.57        1.48      0.21 o
  -2   5   7      291.78      275.13      4.26 o
  -1   5   7       65.07       46.61      0.89 o
   0   5   7       36.06       46.82      0.89 o
   1   5   7        1.75       16.20      1.19 o
   2   5   7       89.29       97.09      2.48 o
   3   5   7       77.42       67.68      1.30 o
   4   5   7        4.51        4.59      0.48 o
   5   5   7       14.61       15.07      0.85 o
   6   5   7        1.43        0.77      0.68 o
   7   5   7        1.07       -1.18      1.18 o
   8   5   7        0.04       -1.24      2.01 o
  -8   6   7        3.08        3.28      1.13 o
  -7   6   7        4.10        5.60      1.23 o
  -6   6   7        0.05        0.69      0.95 o
  -5   6   7        6.55        8.38      0.72 o
  -4   6   7       59.29       52.29      1.97 o
  -3   6   7        0.00        0.36      0.53 o
  -2   6   7       70.35       64.74      1.20 o
  -1   6   7       26.41       27.83      0.69 o
   0   6   7       85.22      108.68      1.83 o
   1   6   7        0.85        0.19      0.44 o
   2   6   7        4.54        3.70      0.39 o
   3   6   7        9.78       10.48      0.57 o
   4   6   7       88.90       84.02      2.06 o
   5   6   7       15.31       16.46      1.04 o
   6   6   7        0.02        0.58      1.13 o
   7   6   7        3.37        3.48      2.10 o
   8   6   7        0.00       -1.37      2.05 o
  -7   7   7        2.22        2.34      0.96 o
  -6   7   7        0.31       -0.27      1.00 o
  -5   7   7        0.50        0.16      0.50 o
  -4   7   7        3.00        3.29      0.42 o
  -3   7   7      218.29      196.06      3.39 o
  -2   7   7      315.34      303.56      4.99 o
  -1   7   7      144.14      125.18      2.25 o
   0   7   7      244.97      264.83      4.61 o
   2   7   7       23.97       26.66      0.90 o
   3   7   7        0.03       -0.01      0.36 o
   4   7   7       46.79       45.30      1.51 o
   5   7   7       17.70       17.32      1.24 o
   6   7   7        0.01        0.46      0.76 o
   7   7   7        0.01       -0.22      1.83 o
   8   7   7        0.00        0.06      2.21 o
  -7   8   7       17.61       26.08      1.71 o
  -6   8   7        2.14        2.16      0.81 o
  -5   8   7        3.15        3.14      0.63 o
  -4   8   7        2.33        2.98      0.43 o
  -3   8   7       29.02       22.16      0.73 o
  -2   8   7        2.22        3.71      0.38 o
  -1   8   7       71.94       63.92      1.41 o
   0   8   7       15.08       18.94      0.54 o
   1   8   7       29.57       28.05      1.42 o
   2   8   7       14.39       12.57      0.63 o
   3   8   7        9.86        8.31      0.85 o
   4   8   7       33.87       30.94      1.49 o
   5   8   7        0.10       -0.41      0.73 o
   6   8   7        5.91        7.01      1.01 o
   7   8   7        0.98        1.12      2.21 o
  -7   9   7        2.19        2.72      1.06 o
  -6   9   7        6.55        7.30      1.06 o
  -5   9   7        4.70        4.39      1.04 o
  -4   9   7       13.97       15.57      0.77 o
  -3   9   7        1.63        1.03      0.47 o
  -2   9   7        1.13        1.21      0.32 o
  -1   9   7        0.01        0.95      0.49 o
   0   9   7       56.28       62.67      1.60 o
   1   9   7       16.47       11.41      0.68 o
   2   9   7       21.12       18.01      0.72 o
   3   9   7       19.34       17.29      0.79 o
   4   9   7       12.52       10.81      1.01 o
   5   9   7        6.72        8.75      1.33 o
   6   9   7        0.20        0.33      0.81 o
   7   9   7        1.54        1.67      2.05 o
  -6  10   7        9.22        9.10      1.17 o
  -5  10   7        7.19        7.22      0.93 o
  -4  10   7        0.69        1.23      0.47 o
  -3  10   7        0.89        0.92      0.47 o
  -2  10   7        0.55        0.60      0.36 o
  -1  10   7        0.00        0.27      0.65 o
   0  10   7       57.36       64.10      2.30 o
   1  10   7       14.42       12.23      0.53 o
   2  10   7       21.68       19.92      0.76 o
   3  10   7       47.42       44.53      1.47 o
   4  10   7       32.96       34.52      1.70 o
   5  10   7        0.43        1.24      0.81 o
   6  10   7        2.66        5.57      1.31 o
   7  10   7        1.32        2.27      2.30 o
  -5  11   7        0.52        0.50      0.76 o
  -4  11   7        0.01       -0.15      0.47 o
  -3  11   7        1.02        0.83      0.37 o
  -2  11   7        1.45        1.35      0.73 o
  -1  11   7        2.95        4.59      1.20 o
   0  11   7       14.46       17.33      1.02 o
   1  11   7        8.99        9.58      1.01 o
   2  11   7        3.16        3.89      0.46 o
   3  11   7       19.69       16.66      0.94 o
   4  11   7       37.40       38.23      1.82 o
   5  11   7        5.39        5.06      1.03 o
   6  11   7        0.01        0.09      1.10 o
  -5  12   7        6.34        6.90      1.14 o
  -4  12   7       20.40       25.32      1.24 o
  -3  12   7        1.83        1.57      0.41 o
  -2  12   7        0.78        0.04      1.62 o
  -1  12   7        7.89       10.47      2.07 o
   0  12   7       16.76       15.65      1.18 o
   1  12   7        0.85        1.37      0.42 o
   2  12   7        2.99        3.61      0.55 o
   3  12   7       10.97        9.72      1.12 o
   4  12   7        1.02        1.60      0.82 o
   5  12   7       12.50       14.45      1.34 o
  -4  13   7        0.32       -0.28      0.62 o
  -3  13   7        1.96        1.59      0.89 o
  -2  13   7        1.50        1.04      1.24 o
  -1  13   7        6.52        7.88      1.57 o
   0  13   7        3.04        0.74      1.79 o
   1  13   7        0.31        0.73      0.96 o
   2  13   7        9.89       11.75      0.80 o
   3  13   7        1.22        2.56      0.78 o
   4  13   7        0.39        0.75      0.83 o
  -3  14   7        4.23        2.81      1.91 o
  -2  14   7        0.21       -0.28      1.27 o
  -1  14   7        6.66        9.69      2.46 o
   0  14   7        9.59       13.63      2.84 o
   1  14   7        1.33        2.05      0.49 o
   2  14   7        1.52        0.94      0.89 o
   3  14   7       12.08       11.33      1.12 o
   0  15   7        5.17        8.23      2.61 o
  -1 -12   8        0.89        2.68      1.12 o
   0 -12   8        0.93        0.72      0.98 o
   1 -12   8       16.03       16.91      1.60 o
  -3 -11   8        0.41        0.50      1.04 o
  -2 -11   8        4.34        4.57      1.18 o
  -1 -11   8       16.42       16.59      3.56 o
   0 -11   8        1.08        1.67      1.58 o
   1 -11   8        0.13        1.81      1.03 o
   2 -11   8       19.61       22.49      1.48 o
   3 -11   8       11.68       10.90      1.25 o
  -4 -10   8        6.85        8.06      2.01 o
  -3 -10   8        3.04        3.93      1.21 o
  -2 -10   8        0.14        1.31      0.94 o
  -1 -10   8        1.08        3.69      1.03 o
   0 -10   8        3.20        2.19      0.97 o
   1 -10   8       10.56       11.24      1.07 o
   2 -10   8        5.10        3.40      0.85 o
   3 -10   8        0.07       -0.18      0.77 o
   4 -10   8        2.68        2.34      0.97 o
  -5  -9   8        0.07       -1.78      1.78 o
  -4  -9   8       11.00        8.28      1.41 o
  -3  -9   8        2.49        2.66      1.12 o
  -2  -9   8        6.72        9.19      1.25 o
  -1  -9   8        1.21        1.08      0.65 o
   0  -9   8        1.65        1.84      0.59 o
   1  -9   8        1.49        1.50      0.56 o
   2  -9   8       27.08       27.09      1.19 o
   3  -9   8        3.30        4.17      0.91 o
   4  -9   8        0.48       -0.23      0.84 o
   5  -9   8        4.70        6.15      1.13 o
  -6  -8   8        0.51       -0.79      2.28 o
  -5  -8   8        0.43       -1.43      1.71 o
  -4  -8   8       13.28       11.02      1.46 o
  -3  -8   8       22.24       21.45      1.75 o
  -2  -8   8        0.59       -0.58      0.75 o
  -1  -8   8        0.17        0.12      0.62 o
   0  -8   8       13.52       15.28      0.88 o
   1  -8   8       19.12       15.44      0.89 o
   2  -8   8       15.80       15.00      0.89 o
   3  -8   8       10.80       15.97      1.03 o
   4  -8   8       22.26       21.63      1.44 o
   5  -8   8        7.49       10.41      2.20 o
   6  -8   8        0.19       -0.63      0.87 o
  -6  -7   8        0.00        0.75      1.98 o
  -5  -7   8        4.10        4.91      2.21 o
  -4  -7   8        8.41       10.76      1.43 o
  -3  -7   8       56.33       55.43      2.66 o
  -2  -7   8       31.25       28.17      1.40 o
  -1  -7   8        0.30        0.70      0.44 o
   0  -7   8        0.72        0.99      0.44 o
   1  -7   8       22.80       20.80      0.99 o
   2  -7   8        1.27        1.43      0.44 o
   3  -7   8       57.72       54.58      1.66 o
   4  -7   8       11.39       10.85      2.00 o
   5  -7   8       10.26        9.86      1.82 o
   6  -7   8        1.26        1.69      0.97 o
   7  -7   8        0.00        1.29      2.03 o
  -7  -6   8        0.07       -1.71      1.71 o
  -6  -6   8        0.20       -0.83      1.87 o
  -5  -6   8        8.36        8.41      2.26 o
  -4  -6   8        9.60       11.93      1.38 o
  -3  -6   8        3.27        2.28      0.89 o
  -2  -6   8       19.05       20.29      0.98 o
  -1  -6   8       53.54       53.29      1.56 o
   0  -6   8       55.58       65.34      1.86 o
   1  -6   8        7.85        7.39      0.60 o
   2  -6   8        0.61        0.92      0.39 o
   3  -6   8       28.23       26.23      1.10 o
   4  -6   8       24.54       21.48      1.17 o
   5  -6   8        4.10        5.23      0.93 o
   6  -6   8        0.13        0.27      0.88 o
   7  -6   8        2.37        4.57      1.91 o
  -7  -5   8        0.87        0.34      2.08 o
  -6  -5   8        0.39        1.49      1.83 o
  -5  -5   8        1.97        0.59      1.62 o
  -4  -5   8        0.83        0.90      0.70 o
  -3  -5   8       79.23       70.01      2.12 o
  -2  -5   8      406.94      388.06      7.11 o
  -1  -5   8      218.65      207.36      4.35 o
   0  -5   8       24.46       29.99      0.75 o
   1  -5   8       26.35       37.14      2.11 o
   2  -5   8       28.90       27.74      0.96 o
   3  -5   8       27.07       29.49      1.13 o
   4  -5   8       17.08       14.87      0.92 o
   5  -5   8        0.00        0.64      0.69 o
   6  -5   8        0.07       -0.50      0.75 o
   7  -5   8        0.04       -0.84      1.17 o
  -7  -4   8        0.83        1.32      1.49 o
  -6  -4   8        0.05       -0.94      1.13 o
  -5  -4   8       10.19        9.98      1.43 o
  -4  -4   8        9.76       10.84      0.69 o
  -3  -4   8        0.12        0.25      0.36 o
  -2  -4   8      288.20      289.77      5.66 o
  -1  -4   8        6.76        6.02      0.37 o
   0  -4   8       15.23       15.43      0.42 o
   1  -4   8       36.59       35.67      0.85 o
   2  -4   8      601.21      573.44      7.45 o
   3  -4   8      302.45      288.33      5.83 o
   4  -4   8       69.83       71.03      1.81 o
   5  -4   8       28.41       27.54      1.50 o
   6  -4   8        3.70        3.23      0.92 o
   7  -4   8        1.56        1.40      1.27 o
   8  -4   8        2.39        4.12      3.44 o
  -8  -3   8        0.08        1.23      1.67 o
  -7  -3   8       12.16       13.53      1.99 o
  -6  -3   8        0.13       -1.11      1.11 o
  -5  -3   8       29.65       27.92      2.03 o
  -4  -3   8       44.21       43.62      1.31 o
  -3  -3   8      111.90      114.50      2.06 o
  -2  -3   8       66.85       69.38      1.19 o
   0  -3   8      128.98      151.47      2.17 o
   1  -3   8      323.30      333.32      4.38 o
   2  -3   8       21.29       22.47      0.59 o
   3  -3   8      527.15      499.73      7.43 o
   4  -3   8       69.99       64.83      1.60 o
   5  -3   8       18.44       16.00      1.19 o
   6  -3   8        0.97       -0.50      0.89 o
   7  -3   8       11.07       17.39      3.03 o
   8  -3   8       12.24       13.79      1.94 o
  -8  -2   8        5.73        8.39      1.93 o
  -7  -2   8        2.07        2.13      1.49 o
  -6  -2   8        0.37       -0.07      1.14 o
  -5  -2   8        4.69        4.99      1.23 o
  -4  -2   8      149.88      156.21      2.95 o
  -3  -2   8       69.19       66.79      1.35 o
  -2  -2   8       33.81       31.56      0.69 o
  -1  -2   8      134.66      145.74      3.90 o
   0  -2   8      215.81      239.32      3.10 o
   1  -2   8      256.10      248.34      3.18 o
   2  -2   8        3.04        3.25      0.33 o
   3  -2   8        0.27        0.76      0.25 o
   4  -2   8       65.95       57.80      1.31 o
   5  -2   8        4.04        3.01      0.62 o
   6  -2   8        7.41        8.46      1.08 o
   7  -2   8        4.98        5.74      2.33 o
   8  -2   8       35.94       47.07      4.63 o
  -8  -1   8        4.80        2.91      1.66 o
  -7  -1   8        8.38        8.47      1.68 o
  -6  -1   8        3.18        3.31      1.30 o
  -5  -1   8       59.46       58.28      2.92 o
  -4  -1   8       11.66       13.91      0.68 o
  -3  -1   8        0.65        1.75      0.30 o
  -2  -1   8       93.76       96.39      1.71 o
  -1  -1   8      332.92      338.48      6.95 o
   0  -1   8      101.50      128.13      1.75 o
   1  -1   8      212.69      280.83      5.61 o
   2  -1   8       12.91       15.81      0.52 o
   3  -1   8       10.77       11.02      0.48 o
   4  -1   8       12.48       10.59      0.50 o
   5  -1   8        7.47        8.68      0.64 o
   6  -1   8        8.73        6.98      4.12 o
   7  -1   8        0.54        2.40      1.33 o
   8  -1   8       13.20       19.74      3.43 o
  -8   0   8        0.50       -1.37      2.36 o
  -7   0   8       39.90       46.05      2.19 o
  -6   0   8        6.56        8.58      1.47 o
  -5   0   8       12.18       12.89      0.90 o
  -4   0   8       10.45        9.81      0.51 o
  -3   0   8       76.66       73.07      1.21 o
  -2   0   8       21.81       20.87      0.53 o
  -1   0   8       78.88       75.74      1.26 o
   0   0   8       29.89       29.71      0.58 o
   1   0   8       20.76       25.63      0.73 o
   2   0   8       77.94       86.15      1.47 o
   3   0   8       18.50       19.34      0.87 o
   4   0   8       17.78       21.30      1.16 o
   5   0   8        2.60        1.88      0.76 o
   6   0   8        0.00        1.11      1.04 o
   7   0   8        0.50        0.22      1.17 o
   8   0   8        3.09        5.34      2.57 o
  -8   1   8        0.32        0.39      2.27 o
  -7   1   8        1.78        4.60      1.27 o
  -6   1   8        0.76        1.52      0.88 o
  -5   1   8        0.07       -0.41      0.41 o
  -4   1   8        0.51        0.53      0.28 o
  -3   1   8      185.46      195.98      2.61 o
  -2   1   8       23.53       23.58      0.53 o
  -1   1   8      487.52      483.35      6.31 o
   0   1   8       20.28       26.62      0.53 o
   1   1   8       11.03      161.30     13.44 o
   2   1   8       98.04       95.30      1.60 o
   3   1   8       78.05       83.81      1.62 o
   4   1   8        0.38        0.34      0.30 o
   5   1   8       22.52       18.25      0.99 o
   6   1   8       15.72       14.09      1.62 o
   7   1   8        1.08        2.97      1.36 o
   8   1   8        3.22        4.22      2.26 o
  -8   2   8        0.37        1.49      1.39 o
  -7   2   8        0.36        0.22      1.08 o
  -6   2   8       29.85       29.53      1.42 o
  -5   2   8        8.33        8.84      0.68 o
  -4   2   8        3.12        2.68      0.29 o
  -3   2   8      100.33      108.95      1.64 o
  -2   2   8       22.21       19.18      0.47 o
  -1   2   8       17.51       22.07      0.72 o
   0   2   8      568.50      646.95      9.62 o
   1   2   8      155.81      141.82      2.24 o
   2   2   8      153.76      141.25      2.28 o
   3   2   8       13.59       12.95      0.63 o
   4   2   8      111.97      108.06      2.14 o
   5   2   8       33.76       28.51      1.21 o
   6   2   8       15.38       21.11      1.93 o
   7   2   8        0.01        0.14      1.24 o
   8   2   8        0.10        0.52      1.44 o
  -8   3   8        0.12       -0.33      1.21 o
  -7   3   8        1.07        2.07      1.12 o
  -6   3   8        4.35        4.80      1.26 o
  -5   3   8        0.07        0.36      0.43 o
  -4   3   8        0.77        0.77      0.30 o
  -3   3   8      241.03      242.72      3.55 o
  -2   3   8      178.54      197.13      2.73 o
  -1   3   8     1239.90     1197.28     15.64 o
   0   3   8       74.23       85.35      1.47 o
   1   3   8      171.42      253.14      7.97 o
   2   3   8        0.79        0.98      0.23 o
   3   3   8       18.66       17.57      0.57 o
   4   3   8      124.86      114.98      2.25 o
   5   3   8       10.99       12.58      0.85 o
   6   3   8        3.69        1.23      1.25 o
   7   3   8        5.42        5.56      1.52 o
   8   3   8        0.51        1.26      1.83 o
  -8   4   8        2.38        2.24      1.37 o
  -7   4   8        7.08        6.06      1.02 o
  -6   4   8        0.20        0.06      0.67 o
  -5   4   8        2.86        2.42      0.56 o
  -4   4   8        2.01        2.89      0.36 o
  -3   4   8       65.69       56.52      1.14 o
  -2   4   8       20.79       20.82      0.57 o
  -1   4   8      300.46      290.70      4.21 o
   0   4   8       64.58       76.19      1.84 o
   1   4   8        0.01       93.00      3.97 o
   2   4   8       60.49       62.77      1.15 o
   3   4   8       94.66       91.27      1.75 o
   4   4   8      153.02      152.82      3.13 o
   5   4   8       20.53       21.68      1.07 o
   6   4   8        0.18       -0.24      1.04 o
   7   4   8        1.40       -0.91      0.91 o
   8   4   8        2.79        5.31      1.78 o
  -8   5   8        7.07        8.87      2.35 o
  -7   5   8        3.12        3.58      1.19 o
  -6   5   8       14.00       14.57      1.19 o
  -5   5   8        6.83        5.37      0.66 o
  -4   5   8        6.03        4.56      0.59 o
  -3   5   8       14.91       14.75      0.53 o
  -2   5   8        6.78        6.58      0.38 o
  -1   5   8        2.47        2.17      0.21 o
   0   5   8       17.84       22.24      0.87 o
   1   5   8        6.36        7.83      0.45 o
   2   5   8       11.93        9.40      0.47 o
   3   5   8      124.46      112.14      1.99 o
   4   5   8      298.61      281.95      4.93 o
   5   5   8      115.52      108.37      2.52 o
   6   5   8       25.22       22.29      1.28 o
   7   5   8        5.81        5.24      1.38 o
   8   5   8        7.15        7.29      2.61 o
  -8   6   8        0.08        2.01      2.44 o
  -7   6   8        0.02        0.85      0.88 o
  -6   6   8       10.90       10.77      1.08 o
  -5   6   8        7.35        7.09      0.71 o
  -4   6   8        3.47        1.60      0.58 o
  -3   6   8      412.64      364.40      6.02 o
  -2   6   8      124.06      116.31      2.22 o
  -1   6   8       55.95       53.27      1.14 o
   0   6   8       82.34       94.14      1.76 o
   1   6   8       15.51       18.59      1.40 o
   2   6   8      108.96       99.71      2.12 o
   3   6   8      242.37      235.15      4.65 o
   4   6   8      307.82      295.55      5.81 o
   5   6   8       14.69       16.44      1.21 o
   6   6   8        6.14        5.57      0.94 o
   7   6   8       10.00        5.67      2.27 o
   8   6   8        1.94        2.65      2.34 o
  -7   7   8        7.69       10.97      1.29 o
  -6   7   8        0.83        0.68      0.74 o
  -5   7   8       10.40       10.47      1.01 o
  -4   7   8       41.16       38.65      1.05 o
  -3   7   8       13.75       10.71      0.97 o
  -2   7   8      136.10      119.70      2.19 o
  -1   7   8      497.60      437.01      7.23 o
   0   7   8       98.93       98.05      1.82 o
   1   7   8       40.77       60.19     12.57 o
   2   7   8       19.54       29.21      2.00 o
   3   7   8       22.01       21.03      0.84 o
   4   7   8        0.47        0.28      0.51 o
   5   7   8        4.26        5.32      0.85 o
   6   7   8        1.59        1.85      0.81 o
   7   7   8        0.30        2.07      2.06 o
   8   7   8        1.17        0.71      2.19 o
  -7   8   8        4.95        7.71      1.19 o
  -6   8   8        0.13       -1.02      1.02 o
  -5   8   8        4.39        3.58      1.29 o
  -4   8   8        5.88        6.87      0.73 o
  -3   8   8       51.73       49.98      1.17 o
  -2   8   8       27.50       26.63      0.73 o
  -1   8   8      104.21       93.51      1.94 o
   0   8   8       39.54       48.98      1.32 o
   1   8   8       26.61       30.60      2.83 o
   2   8   8        1.25        1.06      0.36 o
   3   8   8       24.70       21.41      0.91 o
   4   8   8       14.88       14.91      1.09 o
   5   8   8        4.79        4.00      0.86 o
   6   8   8        0.15        1.61      0.81 o
   7   8   8        0.90        1.49      2.07 o
  -6   9   8       11.59       16.86      1.38 o
  -5   9   8        9.13        8.42      0.96 o
  -4   9   8        8.08        8.76      0.84 o
  -3   9   8        2.22        2.74      0.48 o
  -2   9   8       84.16       76.33      1.71 o
  -1   9   8       87.30       79.20      1.73 o
   0   9   8       14.67       18.73      1.07 o
   1   9   8       63.91       63.93      3.34 o
   2   9   8        3.73        3.92      0.52 o
   3   9   8        1.71        1.84      0.52 o
   4   9   8        6.87       10.39      1.29 o
   5   9   8        1.87        2.23      0.83 o
   6   9   8        0.36        0.93      0.87 o
   7   9   8        2.14        0.79      2.03 o
  -6  10   8        0.00       -0.79      0.79 o
  -5  10   8        1.44        1.18      0.83 o
  -4  10   8       32.56       34.13      1.18 o
  -3  10   8        4.39        3.68      0.90 o
  -2  10   8        6.05        6.12      0.56 o
  -1  10   8        5.02        4.34      0.67 o
   0  10   8       74.35       73.55      2.10 o
   1  10   8       17.05       14.79      0.62 o
   2  10   8        8.33        7.89      0.55 o
   3  10   8       21.56       20.10      1.00 o
   4  10   8       10.99       11.51      1.35 o
   5  10   8        3.98        3.70      0.95 o
   6  10   8        4.30        4.72      1.63 o
  -5  11   8        4.32        4.32      0.89 o
  -4  11   8        5.81        8.56      0.75 o
  -3  11   8        5.39        4.98      0.49 o
  -2  11   8        0.03       -0.01      0.29 o
  -1  11   8       11.74       11.46      0.59 o
   0  11   8       19.73       17.49      1.20 o
   1  11   8        2.75        3.23      0.64 o
   2  11   8        1.12        0.55      0.39 o
   3  11   8        8.89        7.65      0.91 o
   4  11   8        2.17        0.81      0.82 o
   5  11   8        9.15        8.24      1.92 o
   6  11   8        1.07        2.51      1.24 o
  -5  12   8        1.84        4.21      0.90 o
  -4  12   8       16.08       18.77      1.39 o
  -3  12   8        0.11        0.18      0.40 o
  -2  12   8        0.05        0.15      0.52 o
  -1  12   8        0.56        1.43      0.88 o
   0  12   8        1.33        1.25      0.39 o
   1  12   8        0.01        0.31      0.40 o
   2  12   8        1.79        2.40      0.55 o
   3  12   8        1.39        1.01      0.70 o
   4  12   8        2.19        2.83      0.90 o
   5  12   8        0.28        1.14      0.91 o
  -4  13   8        0.00       -0.11      0.49 o
  -3  13   8        5.36        4.51      0.52 o
  -2  13   8        2.94        4.48      1.40 o
  -1  13   8        0.00       -0.08      1.09 o
   0  13   8        0.84        1.41      0.37 o
   1  13   8        3.56        3.83      0.90 o
   2  13   8        1.88        2.68      0.70 o
   3  13   8        0.43        0.25      0.72 o
   4  13   8        2.28        3.31      0.93 o
  -3  14   8        0.46        1.65      2.26 o
  -2  14   8        0.11       -0.29      1.24 o
  -1  14   8        0.44       -0.07      1.84 o
   0  14   8        0.08        0.96      1.94 o
   1  14   8        3.38        3.24      0.56 o
   2  14   8        0.00       -0.15      0.69 o
   3  14   8        1.60        0.70      0.79 o
  -2 -11   9        0.16       -0.39      1.08 o
  -1 -11   9        4.36        5.72      1.26 o
   0 -11   9       17.84       20.50      1.70 o
   1 -11   9       10.89       10.92      3.41 o
   2 -11   9        3.46        5.10      1.05 o
   3 -11   9        0.03       -0.32      0.86 o
  -4 -10   9        1.11        1.49      1.15 o
  -3 -10   9        1.24       -0.03      1.01 o
  -2 -10   9        2.05        4.11      1.29 o
  -1 -10   9       12.33       12.10      1.42 o
   0 -10   9        0.11       -1.13      1.13 o
   1 -10   9        0.27        0.60      0.90 o
   2 -10   9       23.29       21.68      1.55 o
   3 -10   9        7.20        6.18      1.28 o
   4 -10   9        1.23        0.51      0.94 o
  -5  -9   9        3.16        3.02      2.19 o
  -4  -9   9        4.34        2.30      1.27 o
  -3  -9   9        0.29        0.06      1.13 o
  -2  -9   9        0.07        0.83      0.93 o
  -1  -9   9        0.02       -1.12      1.12 o
   0  -9   9        2.66        3.23      0.79 o
   1  -9   9        1.20        1.08      0.72 o
   2  -9   9       83.52       73.52      2.58 o
   3  -9   9       47.51       44.73      2.26 o
   4  -9   9        2.16        1.89      0.96 o
   5  -9   9        1.36        4.03      1.25 o
  -6  -8   9        2.07       -1.75      1.94 o
  -5  -8   9        3.87        4.06      2.09 o
  -4  -8   9        2.21        3.21      1.22 o
  -3  -8   9       36.89       33.45      2.54 o
  -2  -8   9        0.16        0.04      0.85 o
  -1  -8   9        0.48        1.72      0.82 o
   0  -8   9        0.84        0.81      0.54 o
   1  -8   9       19.09       20.84      1.00 o
   2  -8   9        0.70        1.72      0.58 o
   3  -8   9       34.52       36.39      1.73 o
   4  -8   9       18.46       21.23      1.51 o
   5  -8   9        0.48        0.75      0.92 o
   6  -8   9        0.07        0.21      0.96 o
  -6  -7   9        1.11       -0.09      2.03 o
  -5  -7   9        5.57        7.43      2.39 o
  -4  -7   9        0.00        2.13      1.03 o
  -3  -7   9       12.93       12.26      1.41 o
  -2  -7   9       23.50       19.95      1.57 o
  -1  -7   9        4.06        5.16      0.75 o
   0  -7   9        0.00       -0.26      0.48 o
   1  -7   9        9.65        9.92      0.73 o
   2  -7   9        7.22        7.97      0.69 o
   3  -7   9        3.21        3.03      0.65 o
   4  -7   9        0.03        0.97      1.36 o
   5  -7   9       12.77       12.06      1.29 o
   6  -7   9        0.09       -0.78      0.86 o
  -7  -6   9        0.58        5.12      2.65 o
  -6  -6   9        0.00        1.27      1.96 o
  -5  -6   9        0.00        0.45      1.72 o
  -4  -6   9        2.17        2.62      1.02 o
  -3  -6   9        1.41        0.99      1.04 o
  -2  -6   9        1.35        1.18      0.62 o
  -1  -6   9        8.83       10.24      0.73 o
   0  -6   9        5.75        4.07      0.50 o
   1  -6   9       13.92       14.53      0.71 o
   2  -6   9       72.77       67.74      2.41 o
   3  -6   9        5.00        4.60      0.64 o
   4  -6   9        6.37        5.41      0.86 o
   5  -6   9        0.27        1.23      1.14 o
   6  -6   9        5.33        5.92      1.11 o
   7  -6   9        3.13        5.57      1.58 o
  -7  -5   9        0.66       -0.39      2.17 o
  -6  -5   9        2.19        3.12      2.13 o
  -5  -5   9        0.00        0.09      1.88 o
  -4  -5   9        6.66        6.98      1.00 o
  -3  -5   9        4.39        4.46      0.81 o
  -2  -5   9       41.78       36.91      1.78 o
  -1  -5   9       65.32       63.39      1.60 o
   0  -5   9       10.65       11.30      0.50 o
   1  -5   9       22.85       27.33      1.43 o
   2  -5   9       43.73       42.93      1.34 o
   3  -5   9       41.18       40.84      1.41 o
   4  -5   9       19.08       18.80      1.48 o
   5  -5   9        0.88        1.80      0.78 o
   6  -5   9        0.60        0.66      0.98 o
   7  -5   9        1.16        1.02      1.21 o
  -7  -4   9        0.04       -0.25      2.05 o
  -6  -4   9        2.89        3.93      1.46 o
  -5  -4   9        0.09        0.23      1.06 o
  -4  -4   9        1.28        0.83      0.73 o
  -3  -4   9       35.18       31.41      1.07 o
  -2  -4   9        3.31        5.66      0.44 o
  -1  -4   9      114.50      112.59      2.78 o
   0  -4   9        0.25       -0.13      0.20 o
   1  -4   9      132.05      147.35      2.14 o
   2  -4   9       18.76       19.03      0.62 o
   3  -4   9       23.29       23.33      0.95 o
   4  -4   9        2.85        3.30      0.62 o
   5  -4   9        0.00        1.40      0.72 o
   6  -4   9        2.73        2.39      0.88 o
   7  -4   9       12.40       12.51      2.89 o
  -7  -3   9        8.23        9.32      1.90 o
  -6  -3   9        9.32        8.39      1.64 o
  -5  -3   9        0.05        2.48      1.18 o
  -4  -3   9        0.71        1.38      0.55 o
  -3  -3   9       16.48       15.80      0.70 o
  -2  -3   9      206.47      197.64      2.83 o
  -1  -3   9        8.81        9.92      0.50 o
   0  -3   9        2.87        3.53      0.26 o
   1  -3   9       19.32       16.17      0.59 o
   2  -3   9      305.61      305.17      4.14 o
   3  -3   9       33.83       31.49      0.85 o
   4  -3   9        0.24       -0.33      0.39 o
   5  -3   9       15.54       18.47      1.28 o
   6  -3   9       31.51       29.94      4.26 o
   7  -3   9        1.94        1.71      2.16 o
   8  -3   9        7.41        9.22      2.21 o
  -8  -2   9        1.77        2.82      1.83 o
  -7  -2   9        0.10       -1.26      1.40 o
  -6  -2   9       18.07       22.37      2.11 o
  -5  -2   9        0.04       -0.15      0.97 o
  -4  -2   9       26.82       24.16      1.14 o
  -3  -2   9        3.18        5.25      0.53 o
  -2  -2   9       99.53      102.02      1.61 o
  -1  -2   9       11.03       18.16      1.17 o
   0  -2   9       15.95       20.26      0.49 o
   1  -2   9       68.35       71.59      1.05 o
   2  -2   9       35.65       40.90      0.91 o
   3  -2   9       11.52       12.38      0.51 o
   4  -2   9        6.47        5.31      0.48 o
   5  -2   9        8.51        7.06      0.74 o
   6  -2   9        9.00        5.77      2.19 o
   7  -2   9       11.46        9.50      2.61 o
   8  -2   9        2.48        8.45      3.03 o
  -8  -1   9        1.42        3.55      2.63 o
  -7  -1   9       34.78       39.31      2.82 o
  -6  -1   9        0.07        0.06      1.17 o
  -5  -1   9        8.85       11.07      1.51 o
  -4  -1   9       60.16       52.93      1.42 o
  -3  -1   9       10.63        8.02      0.40 o
  -2  -1   9        0.47        0.50      0.21 o
  -1  -1   9      298.34      294.46      4.30 o
   0  -1   9      129.58      146.14      1.99 o
   1  -1   9       38.77       53.97      1.65 o
   2  -1   9      113.59      108.52      2.22 o
   3  -1   9        0.25        1.00      0.26 o
   4  -1   9       14.66       14.61      0.66 o
   5  -1   9        6.97        6.37      0.73 o
   6  -1   9        7.83        6.99      3.55 o
   7  -1   9        1.34        0.39      1.27 o
   8  -1   9        0.12       -1.20      2.27 o
  -8   0   9        3.10        2.91      2.56 o
  -7   0   9       10.81       14.55      2.00 o
  -6   0   9       49.09       53.02      2.23 o
  -5   0   9       21.90       22.05      1.16 o
  -4   0   9       35.07       32.87      0.88 o
  -3   0   9        1.34        1.19      0.23 o
  -2   0   9       35.68       33.47      0.88 o
  -1   0   9       33.42       37.08      1.68 o
   0   0   9      194.70      204.27      3.20 o
   1   0   9       65.33       62.30      1.19 o
   2   0   9       30.67       34.67      0.86 o
   3   0   9       75.57       77.98      1.59 o
   4   0   9       65.54       69.00      1.52 o
   5   0   9      113.73       92.54      2.96 o
   6   0   9        0.51       -0.47      1.04 o
   7   0   9        0.50       -0.42      1.59 o
   8   0   9        4.42        6.17      2.56 o
  -8   1   9        0.41       -1.07      2.20 o
  -7   1   9        0.39        2.33      2.13 o
  -6   1   9        3.29        4.02      0.92 o
  -5   1   9       20.19       21.07      0.94 o
  -4   1   9       35.82       38.09      0.96 o
  -3   1   9      116.94      117.04      1.67 o
  -2   1   9       24.42       27.45      0.62 o
  -1   1   9       85.69       88.38      1.35 o
   0   1   9      157.00      185.27      2.55 o
   1   1   9       34.07       43.77      1.99 o
   2   1   9        9.41       10.08      0.48 o
   3   1   9        1.47        0.81      0.27 o
   4   1   9        6.60        7.40      0.52 o
   5   1   9       21.31       14.09      2.68 o
   6   1   9        1.38        2.06      1.20 o
   7   1   9        0.00        1.26      1.33 o
   8   1   9        4.23        3.81      2.00 o
  -8   2   9        0.06        1.35      2.33 o
  -7   2   9        0.06        1.77      1.18 o
  -6   2   9        0.01       -0.60      0.60 o
  -5   2   9        0.00       -0.31      0.49 o
  -4   2   9       12.70       11.23      0.47 o
  -3   2   9      236.56      235.54      3.09 o
  -2   2   9       86.75       88.64      1.29 o
  -1   2   9       63.02       67.15      3.38 o
   0   2   9      152.23      168.45      2.51 o
   1   2   9      600.48      599.86      9.57 o
   2   2   9      106.09      108.97      2.13 o
   3   2   9        0.02       -0.06      0.25 o
   4   2   9       26.79       21.23      0.79 o
   5   2   9        3.57        1.62      1.00 o
   6   2   9        0.27        2.38      1.13 o
   7   2   9       21.08       26.68      2.69 o
   8   2   9        4.22        5.72      2.72 o
  -8   3   9        0.10       -2.35      2.35 o
  -7   3   9        0.02        1.44      1.13 o
  -6   3   9        0.70        0.15      0.67 o
  -5   3   9        7.27        6.82      0.73 o
  -4   3   9       20.71       17.63      0.88 o
  -3   3   9      174.04      173.30      2.35 o
  -2   3   9       18.25       20.23      0.51 o
  -1   3   9        9.32       15.31      0.73 o
   0   3   9      248.64      281.53      4.03 o
   1   3   9       46.07       45.26      0.84 o
   2   3   9       78.11       80.69      1.44 o
   3   3   9       32.74       32.03      0.91 o
   4   3   9      137.57      126.74      2.70 o
   5   3   9       34.56       32.74      1.64 o
   6   3   9        1.77        3.03      1.17 o
   7   3   9        9.83       13.35      1.89 o
   8   3   9       17.52       19.47      4.62 o
  -8   4   9        0.00       -0.83      1.18 o
  -7   4   9        0.32        0.24      0.86 o
  -6   4   9        4.64        4.07      0.82 o
  -5   4   9       42.48       38.21      1.41 o
  -4   4   9        0.19        0.35      0.33 o
  -3   4   9       28.90       30.32      0.76 o
  -2   4   9       62.75       69.64      1.23 o
  -1   4   9       93.69       94.01      1.53 o
   0   4   9        0.30        0.19      0.20 o
   1   4   9       16.54       24.95      0.96 o
   2   4   9      151.32      150.50      2.42 o
   3   4   9       51.62       48.50      1.23 o
   4   4   9        7.66        8.28      0.60 o
   5   4   9       34.55       32.42      1.30 o
   6   4   9        4.61        5.62      1.35 o
   7   4   9        0.06        0.16      1.22 o
   8   4   9       16.37       15.46      3.12 o
  -8   5   9        6.74        6.69      1.61 o
  -7   5   9        2.15        2.55      0.94 o
  -6   5   9        1.77        2.78      0.77 o
  -5   5   9        6.32        5.60      0.68 o
  -4   5   9        5.60        4.55      0.52 o
  -3   5   9       17.16       17.08      0.61 o
  -2   5   9      453.71      415.17      5.97 o
  -1   5   9      351.18      327.86      5.02 o
   0   5   9       10.01       13.77      0.53 o
   1   5   9       56.23      111.43     21.58 o
   2   5   9       46.68       56.97      3.61 o
   3   5   9      159.14      146.38      2.53 o
   4   5   9      146.90      139.82      2.70 o
   5   5   9        6.58        5.30      0.63 o
   6   5   9        7.25        7.42      1.89 o
   7   5   9        0.30        0.24      1.17 o
   8   5   9        0.86        2.58      2.34 o
  -7   6   9        3.45        4.11      1.69 o
  -6   6   9        0.72        0.53      0.74 o
  -5   6   9        0.10       -0.25      0.42 o
  -4   6   9       18.46       18.07      0.90 o
  -3   6   9      167.76      155.96      2.61 o
  -2   6   9       14.56       14.42      0.58 o
  -1   6   9       90.98       81.30      1.43 o
   0   6   9       38.15       37.92      1.17 o
   1   6   9        0.95        3.66      0.79 o
   2   6   9        6.87        6.51      0.45 o
   3   6   9       65.82       65.81      2.06 o
   4   6   9        3.88        5.60      0.66 o
   5   6   9       10.64        9.74      1.05 o
   6   6   9        0.31        0.34      0.78 o
   7   6   9        4.73        5.91      1.46 o
   8   6   9        1.39        3.45      2.45 o
  -7   7   9        1.58        3.73      1.05 o
  -6   7   9        2.07        1.09      0.81 o
  -5   7   9        8.96       10.22      0.85 o
  -4   7   9        4.20        3.78      0.52 o
  -3   7   9        0.06        0.42      0.32 o
  -2   7   9      208.89      190.35      3.30 o
  -1   7   9      221.82      195.17      3.31 o
   0   7   9       22.42       22.15      0.70 o
   1   7   9       21.84       38.50      1.44 o
   2   7   9        0.25        0.76      0.37 o
   3   7   9       20.38       19.62      0.84 o
   4   7   9        1.65        1.63      1.37 o
   5   7   9        4.10        3.11      0.98 o
   6   7   9        2.37        2.77      0.90 o
   7   7   9        3.81        3.53      2.21 o
   8   7   9        0.11        1.24      2.29 o
  -7   8   9       13.71       18.23      1.52 o
  -6   8   9        2.55        1.81      0.85 o
  -5   8   9       18.50       16.16      0.99 o
  -4   8   9        5.81        4.68      0.54 o
  -3   8   9       30.88       29.72      0.88 o
  -2   8   9       18.97       16.77      0.62 o
  -1   8   9        8.99       11.12      0.55 o
   0   8   9       62.63       58.12      1.45 o
   1   8   9        7.45        4.93      0.65 o
   2   8   9       65.03       56.95      1.42 o
   3   8   9        8.42        8.41      0.70 o
   4   8   9        4.56        3.09      0.79 o
   5   8   9        0.16        0.05      0.70 o
   6   8   9        2.32        3.65      0.98 o
   7   8   9        4.91        6.35      2.43 o
  -6   9   9        2.76        3.35      0.95 o
  -5   9   9        6.64        8.55      0.98 o
  -4   9   9        1.68        0.85      0.59 o
  -3   9   9       23.09       20.79      0.75 o
  -2   9   9       36.03       34.09      0.90 o
  -1   9   9        1.07        1.69      0.61 o
   0   9   9       36.20       33.97      0.84 o
   1   9   9       16.67       15.21      0.65 o
   2   9   9      141.01      121.23      2.57 o
   3   9   9       74.22       68.10      1.93 o
   4   9   9       12.31       11.98      1.08 o
   5   9   9        2.94        2.10      0.85 o
   6   9   9        4.91        6.11      1.15 o
   7   9   9        1.03        3.44      2.29 o
  -6  10   9        0.02       -0.74      0.83 o
  -5  10   9       26.46       32.86      1.68 o
  -4  10   9        2.69        2.96      0.73 o
  -3  10   9        1.16        0.56      0.46 o
  -2  10   9        8.15        7.51      0.50 o
  -1  10   9       11.51       12.91      0.69 o
   0  10   9        7.45        9.76      0.64 o
   1  10   9       37.23       35.01      0.99 o
   2  10   9       50.75       42.78      1.21 o
   3  10   9       21.18       21.70      1.03 o
   4  10   9       16.18       17.38      1.28 o
   5  10   9        0.10        0.44      0.89 o
   6  10   9        3.58        4.62      1.68 o
  -5  11   9        0.19        1.29      0.82 o
  -4  11   9        1.27        1.20      0.65 o
  -3  11   9        0.50        0.20      0.39 o
  -2  11   9       16.26       20.24      0.77 o
  -1  11   9        4.59        5.45      0.39 o
   0  11   9        2.42        3.00      0.42 o
   1  11   9        7.04        7.13      0.67 o
   2  11   9       28.61       32.40      1.13 o
   3  11   9        0.19        0.36      0.64 o
   4  11   9       23.76       29.18      1.80 o
   5  11   9        0.41        1.43      0.87 o
   6  11   9        0.60       -0.91      0.91 o
  -5  12   9       14.75       20.86      2.17 o
  -4  12   9        1.12        1.53      0.74 o
  -3  12   9        7.52        7.77      0.65 o
  -2  12   9        2.90        4.03      0.46 o
  -1  12   9        5.28        5.55      0.47 o
   0  12   9        1.25        1.60      0.40 o
   1  12   9       17.97       17.91      0.87 o
   2  12   9        6.17        5.35      1.13 o
   3  12   9        4.81        4.39      0.96 o
   4  12   9        1.52        1.73      1.29 o
   5  12   9        1.26        0.46      0.91 o
  -4  13   9        2.97        1.32      0.80 o
  -3  13   9        0.47        0.51      0.42 o
  -2  13   9        4.83        6.05      1.52 o
  -1  13   9        0.00       -0.38      1.69 o
   0  13   9       11.09       12.56      1.61 o
   1  13   9        0.00       -0.43      0.43 o
   2  13   9       11.50       11.18      1.53 o
   3  13   9        0.72        0.96      0.77 o
   4  13   9        0.32        0.76      0.84 o
  -2  14   9        1.02        1.39      1.35 o
  -1  14   9        5.03        4.37      2.31 o
   0  14   9        2.14        1.28      2.05 o
   1  14   9        6.63        6.04      0.67 o
   2  14   9        0.10       -0.06      0.71 o
   3  14   9        0.89        0.97      0.82 o
  -2 -11  10        4.40        3.66      1.25 o
  -1 -11  10        1.25        1.60      1.13 o
   0 -11  10        1.54        1.23      1.38 o
   1 -11  10        2.53        2.03      1.20 o
   2 -11  10        0.10       -0.33      1.05 o
  -3 -10  10        0.32        2.46      1.65 o
  -2 -10  10        1.37        1.34      1.61 o
  -1 -10  10        3.71        4.47      1.18 o
   0 -10  10        1.73        0.13      1.15 o
   1 -10  10        1.19        1.66      1.04 o
   2 -10  10       20.38       19.81      1.83 o
   3 -10  10        1.73        0.46      0.93 o
  -4  -9  10        4.76        2.92      2.11 o
  -3  -9  10        1.15        0.55      1.01 o
  -2  -9  10        0.34        0.37      0.96 o
  -1  -9  10        3.35        4.40      1.11 o
   0  -9  10        3.30        2.85      0.98 o
   1  -9  10        0.02        0.62      1.36 o
   2  -9  10        3.83        5.27      0.93 o
   3  -9  10       35.31       27.22      2.08 o
   4  -9  10        0.94        0.37      0.88 o
  -5  -8  10        2.37        1.38      2.15 o
  -4  -8  10        4.90        5.40      1.35 o
  -3  -8  10        0.20       -0.25      0.95 o
  -2  -8  10        1.48       -0.62      0.86 o
  -1  -8  10        1.00        0.13      1.06 o
   0  -8  10        0.17       -1.11      1.11 o
   1  -8  10        0.08        0.63      0.64 o
   2  -8  10        2.60        1.52      0.70 o
   3  -8  10        1.14        2.56      1.36 o
   4  -8  10        0.11        0.49      0.81 o
   5  -8  10        1.45        0.43      0.92 o
  -6  -7  10        0.01       -0.52      2.15 o
  -5  -7  10        0.33       -0.82      1.69 o
  -4  -7  10        1.73        1.08      1.05 o
  -3  -7  10       20.10       16.35      1.59 o
  -2  -7  10       12.35        9.98      1.30 o
  -1  -7  10        1.46        0.77      1.08 o
   0  -7  10       21.97       22.64      1.06 o
   1  -7  10        2.86        3.65      0.60 o
   2  -7  10        7.90        9.27      0.90 o
   3  -7  10        1.68        0.65      0.68 o
   4  -7  10       15.10       18.31      2.43 o
   5  -7  10        0.00       -0.52      0.82 o
   6  -7  10        3.06        2.80      1.09 o
  -6  -6  10        5.08        6.36      2.33 o
  -5  -6  10        0.07       -0.82      1.74 o
  -4  -6  10        3.05        3.78      1.15 o
  -3  -6  10       12.02        9.98      1.61 o
  -2  -6  10       14.99       11.41      2.95 o
  -1  -6  10       33.94       42.41      2.38 o
   0  -6  10       19.97       18.60      0.93 o
   1  -6  10      123.23      110.78      3.80 o
   2  -6  10        0.12        0.26      0.48 o
   3  -6  10        9.46       10.18      0.99 o
   4  -6  10        0.07        0.56      0.70 o
   5  -6  10        0.08        0.66      0.86 o
   6  -6  10        0.42        0.27      0.89 o
  -7  -5  10        0.08       -0.19      2.17 o
  -6  -5  10        1.23        0.39      1.93 o
  -5  -5  10        1.06        0.97      1.83 o
  -4  -5  10        4.15        4.21      0.92 o
  -3  -5  10        3.37        3.75      0.88 o
  -2  -5  10       60.44       54.05      1.74 o
  -1  -5  10       25.44       34.35      3.35 o
   0  -5  10       69.88       75.11      1.54 o
   1  -5  10      115.46       97.12      2.35 o
   2  -5  10       12.99       16.98      1.98 o
   3  -5  10        7.94        8.69      0.76 o
   4  -5  10       31.36       31.63      1.58 o
   5  -5  10       11.35       15.03      2.42 o
   6  -5  10        5.59        5.84      1.09 o
   7  -5  10        2.65        3.19      1.41 o
  -7  -4  10        0.01        1.69      2.31 o
  -6  -4  10        1.32        0.48      1.40 o
  -5  -4  10        0.13       -0.16      1.78 o
  -4  -4  10        7.61        7.53      1.03 o
  -3  -4  10       59.94       65.70      2.04 o
  -2  -4  10       13.82       16.08      1.12 o
  -1  -4  10      189.69      192.11      3.43 o
   0  -4  10        6.96        7.11      0.38 o
   1  -4  10       30.49       41.63      1.71 o
   2  -4  10       40.22       36.87      0.93 o
   3  -4  10       24.46       27.05      1.06 o
   4  -4  10        3.52        0.99      0.86 o
   5  -4  10       15.41       14.43      2.08 o
   6  -4  10       29.23       34.49      1.88 o
   7  -4  10        9.95       12.52      2.24 o
  -7  -3  10        0.12       -0.43      1.52 o
  -6  -3  10        6.49        9.34      1.71 o
  -5  -3  10        7.49        7.17      1.38 o
  -4  -3  10       66.28       62.98      3.09 o
  -3  -3  10       19.12       22.98      0.96 o
  -2  -3  10      270.56      266.59      4.23 o
  -1  -3  10       10.36       12.32      0.85 o
   0  -3  10        4.79        4.79      0.29 o
   1  -3  10       53.36       50.81      0.89 o
   2  -3  10        8.62       11.28      0.55 o
   3  -3  10       15.02       14.91      0.77 o
   4  -3  10       31.29       26.40      1.25 o
   5  -3  10        5.09        6.69      1.72 o
   6  -3  10       12.66       14.55      2.42 o
   7  -3  10       19.78       28.89      4.17 o
  -7  -2  10        0.74       -1.44      1.44 o
  -6  -2  10       12.13       13.11      1.85 o
  -5  -2  10        4.62        7.24      1.36 o
  -4  -2  10        2.06        3.33      1.70 o
  -3  -2  10       23.54       25.09      0.87 o
  -2  -2  10        0.05        0.33      0.25 o
  -1  -2  10        0.20        0.05      0.22 o
   0  -2  10      126.02      147.69      2.05 o
   1  -2  10        4.49        4.57      0.28 o
   2  -2  10      140.66      136.03      2.02 o
   3  -2  10      116.47      114.65      2.20 o
   4  -2  10        3.80        3.99      0.52 o
   5  -2  10        3.20        1.03      0.74 o
   6  -2  10        0.01       -3.74      4.14 o
   7  -2  10        3.82        3.16      2.26 o
   8  -2  10        0.63        4.27      2.47 o
  -8  -1  10        4.88        7.57      3.11 o
  -7  -1  10        4.40        6.01      1.74 o
  -6  -1  10        1.26        1.20      1.26 o
  -5  -1  10       11.73       10.86      1.56 o
  -4  -1  10       59.64       60.35      2.92 o
  -3  -1  10       26.81       25.75      0.80 o
  -2  -1  10        8.39        8.03      0.41 o
  -1  -1  10       42.05       45.25      1.52 o
   0  -1  10       62.50       66.23      1.12 o
   1  -1  10       78.56       88.47      1.34 o
   2  -1  10       35.16       35.96      0.80 o
   3  -1  10       18.32       21.35      0.75 o
   4  -1  10       32.28       30.87      0.97 o
   5  -1  10        3.62        3.28      0.66 o
   6  -1  10        2.20        2.60      1.24 o
   7  -1  10        1.92        2.49      2.06 o
   8  -1  10        0.44        3.91      2.75 o
  -8   0  10        0.07       -2.19      2.44 o
  -7   0  10        3.13        5.55      1.65 o
  -6   0  10       19.45       24.65      2.61 o
  -5   0  10        2.11        2.22      1.09 o
  -4   0  10       49.85       53.08      1.44 o
  -3   0  10        3.80        3.88      0.27 o
  -2   0  10       65.02       68.96      1.47 o
  -1   0  10      127.30      122.19      2.07 o
   0   0  10      144.03      165.26      2.67 o
   1   0  10        5.13       40.29      5.75 o
   2   0  10        0.08        0.29      0.20 o
   3   0  10        1.64        1.64      0.35 o
   4   0  10       36.95       29.66      1.04 o
   5   0  10        4.87        2.89      1.19 o
   6   0  10        0.07       -0.01      1.24 o
   7   0  10        1.77        1.92      1.38 o
   8   0  10        1.05        0.27      2.19 o
  -8   1  10        0.12        0.99      2.55 o
  -7   1  10        0.69        2.18      2.24 o
  -6   1  10        7.81        8.31      1.51 o
  -5   1  10        1.12        0.44      0.54 o
  -4   1  10      159.06      157.22      2.97 o
  -3   1  10       82.76       82.17      1.51 o
  -2   1  10       55.88       58.90      1.12 o
  -1   1  10      140.14      143.86      2.08 o
   0   1  10       10.59       14.23      0.42 o
   1   1  10       57.86       66.76      2.36 o
   2   1  10       45.64       43.50      1.41 o
   3   1  10      143.50      136.73      2.32 o
   4   1  10        4.73        8.07      0.50 o
   5   1  10        0.81       -0.26      0.93 o
   6   1  10        0.01       -0.70      1.03 o
   7   1  10        0.03       -0.36      1.19 o
   8   1  10        3.39        5.60      2.79 o
  -8   2  10        1.11       -0.37      2.30 o
  -7   2  10        0.00       -1.33      2.17 o
  -6   2  10        6.29        6.70      1.17 o
  -5   2  10        8.54        8.49      0.87 o
  -4   2  10       63.94       61.17      1.42 o
  -3   2  10       47.84       48.13      0.87 o
  -2   2  10       46.05       41.66      0.75 o
  -1   2  10      254.07      239.54      3.50 o
   0   2  10      163.26      175.03      2.63 o
   1   2  10       87.01       98.58      2.93 o
   2   2  10       20.24       24.80      0.93 o
   3   2  10       36.72       36.91      0.98 o
   4   2  10       30.29       29.31      1.04 o
   5   2  10        5.32        1.97      1.11 o
   6   2  10       13.48       16.87      1.82 o
   7   2  10        2.21        3.28      1.47 o
   8   2  10        3.78        2.86      2.03 o
  -8   3  10        0.10       -2.25      2.27 o
  -7   3  10        1.64        0.75      2.09 o
  -6   3  10        3.23        2.29      0.79 o
  -5   3  10       23.87       23.99      1.42 o
  -4   3  10        5.55        4.47      0.41 o
  -3   3  10       18.59       20.60      0.59 o
  -2   3  10       25.30       24.04      0.58 o
  -1   3  10      223.28      221.68      3.31 o
   0   3  10      158.57      176.47      2.82 o
   1   3  10      101.22      116.81      2.67 o
   2   3  10      333.72      327.72      4.98 o
   3   3  10      496.48      460.39      7.49 o
   4   3  10       36.79       32.68      1.09 o
   5   3  10       17.76       15.54      1.21 o
   6   3  10        9.40       13.77      2.39 o
   7   3  10       17.43       19.20      2.10 o
   8   3  10        7.37        8.31      2.04 o
  -8   4  10        0.73       -0.29      2.25 o
  -7   4  10        0.98        0.02      1.25 o
  -6   4  10        7.26        6.09      0.93 o
  -5   4  10       27.48       27.25      1.44 o
  -4   4  10       75.27       69.17      1.55 o
  -3   4  10       51.59       50.65      0.97 o
  -2   4  10       57.77       58.59      1.11 o
  -1   4  10      213.96      210.26      3.38 o
   0   4  10       23.67       32.62      0.96 o
   1   4  10       64.41       81.75      2.32 o
   2   4  10        0.28        0.40      0.26 o
   3   4  10      312.56      288.95      4.84 o
   4   4  10       45.85       43.79      1.46 o
   5   4  10       13.29        8.70      1.06 o
   6   4  10       38.55       39.63      2.59 o
   7   4  10       12.01       18.55      2.15 o
   8   4  10        1.05       -1.57      2.19 o
  -7   5  10        2.09        2.48      0.97 o
  -6   5  10        0.03        0.03      0.71 o
  -5   5  10       15.81       14.80      1.84 o
  -4   5  10      171.51      153.93      3.36 o
  -3   5  10        0.22        0.29      0.32 o
  -2   5  10       38.84       39.04      0.85 o
  -1   5  10       10.72       16.86      0.52 o
   0   5  10       12.16       13.88      0.53 o
   1   5  10       14.40       16.32      0.69 o
   2   5  10        9.68       11.37      0.48 o
   3   5  10      532.88      478.72      7.44 o
   4   5  10        6.53        7.71      0.71 o
   5   5  10        1.49        1.36      0.70 o
   6   5  10        3.41        2.02      0.96 o
   7   5  10        3.21        2.33      1.44 o
   8   5  10        5.14        8.72      2.83 o
  -7   6  10        1.26        1.89      0.98 o
  -6   6  10        0.06       -0.16      0.71 o
  -5   6  10        0.10        0.08      0.62 o
  -4   6  10       12.84       14.43      0.77 o
  -3   6  10      208.05      199.10      3.32 o
  -2   6  10      602.61      557.91      8.43 o
  -1   6  10        9.23        9.65      0.44 o
   0   6  10       56.52       50.38      1.28 o
   1   6  10       15.08       15.83      0.56 o
   3   6  10        0.01        0.94      0.68 o
   4   6  10      251.44      229.09      5.42 o
   5   6  10        1.94        1.58      0.77 o
   6   6  10        0.06       -0.51      1.05 o
   7   6  10        2.14        3.40      1.35 o
   8   6  10        0.03        2.31      2.47 o
  -7   7  10        5.74        6.41      1.15 o
  -6   7  10        1.50        1.11      0.79 o
  -5   7  10       10.30       13.44      0.95 o
  -4   7  10        8.72        7.28      0.62 o
  -3   7  10        1.83        2.55      0.70 o
  -2   7  10       43.02       40.43      1.07 o
  -1   7  10        5.84        5.81      0.52 o
   0   7  10        1.08        0.35      0.30 o
   1   7  10        0.34        0.74      0.34 o
   2   7  10        5.18        5.87      0.53 o
   3   7  10       11.67       13.66      0.84 o
   4   7  10        7.04        7.02      0.92 o
   5   7  10        0.01       -0.24      0.68 o
   6   7  10        1.57        1.09      1.20 o
   7   7  10        3.69        4.20      1.45 o
  -7   8  10        2.27        1.53      1.05 o
  -6   8  10        0.04       -0.69      0.69 o
  -5   8  10        3.12        4.57      0.75 o
  -4   8  10        3.00        2.91      0.53 o
  -3   8  10        2.51        1.76      0.39 o
  -2   8  10        5.44        5.76      0.44 o
  -1   8  10       73.73       70.54      1.87 o
   0   8  10      337.61      327.15      6.05 o
   1   8  10       11.02       18.32      2.39 o
   2   8  10       46.11       38.34      1.13 o
   3   8  10        0.87        1.01      0.47 o
   4   8  10        4.95        3.33      0.80 o
   5   8  10        4.03        4.84      0.93 o
   6   8  10        8.41       12.29      1.27 o
   7   8  10        0.24       -1.22      2.02 o
  -6   9  10        0.21        0.22      0.84 o
  -5   9  10        3.10        5.34      0.82 o
  -4   9  10        4.62        6.09      0.87 o
  -3   9  10        4.37        3.96      0.44 o
  -2   9  10        8.63        8.73      0.49 o
  -1   9  10        0.91        2.15      1.26 o
   0   9  10        0.00        0.96      0.29 o
   1   9  10       90.25       70.03      2.30 o
   2   9  10       21.31       18.08      0.80 o
   3   9  10       12.96       11.60      1.31 o
   4   9  10       28.23       26.24      1.48 o
   5   9  10        4.02        4.47      0.97 o
   6   9  10        0.47        1.15      0.89 o
   7   9  10        0.02        0.46      1.96 o
  -6  10  10        9.61       14.18      1.33 o
  -5  10  10        1.51        3.17      0.91 o
  -4  10  10        1.41        2.21      0.81 o
  -3  10  10       18.50       19.28      0.87 o
  -2  10  10        7.04        6.49      0.66 o
  -1  10  10        9.15        9.21      0.46 o
   0  10  10        6.29        6.10      0.60 o
   1  10  10       12.14       12.65      0.62 o
   2  10  10       10.73        9.48      0.62 o
   3  10  10        6.87        8.99      0.92 o
   4  10  10        6.99        7.53      1.01 o
   5  10  10        0.02       -0.54      0.80 o
   6  10  10        3.86        5.35      1.16 o
  -5  11  10        6.40        4.94      0.94 o
  -4  11  10        1.03        1.61      0.66 o
  -3  11  10        4.45        5.49      0.56 o
  -2  11  10       13.35       15.10      0.65 o
  -1  11  10       12.02       14.64      0.69 o
   0  11  10       16.01       17.49      1.05 o
   1  11  10       13.10       14.73      0.82 o
   2  11  10       19.19       17.79      0.93 o
   3  11  10       14.44       14.03      1.13 o
   4  11  10        3.06        2.46      0.89 o
   5  11  10        1.28        2.32      0.97 o
   6  11  10        0.38        1.07      1.20 o
  -4  12  10        0.18       -0.29      0.59 o
  -3  12  10        4.49        5.61      0.63 o
  -2  12  10        0.00        0.09      0.60 o
  -1  12  10       33.88       32.70      1.44 o
   0  12  10        7.51        8.74      0.68 o
   1  12  10        0.80        3.26      2.04 o
   2  12  10        0.76        0.19      0.61 o
   3  12  10        3.27        2.65      0.84 o
   4  12  10        2.04        3.01      0.94 o
   5  12  10        0.52        0.46      1.19 o
  -3  13  10        1.73        1.32      0.47 o
  -2  13  10        0.84        0.49      0.65 o
  -1  13  10        0.00        0.44      0.40 o
   0  13  10       14.55       15.94      0.88 o
   1  13  10        0.32        0.78      0.47 o
   2  13  10        1.86        2.37      0.73 o
   3  13  10        0.61        0.01      0.77 o
   4  13  10        9.01       10.98      1.22 o
  -2  14  10        0.37       -0.93      1.61 o
  -1  14  10        0.48       -0.91      1.87 o
   0  14  10        2.56        2.07      0.46 o
   1  14  10        0.03       -0.31      0.50 o
   2  14  10        9.13        8.49      1.16 o
   3  14  10        0.00        0.04      0.91 o
  -3 -10  11        0.68        0.16      1.84 o
  -2 -10  11        0.16       -0.01      1.08 o
  -1 -10  11        0.39        3.54      1.21 o
   0 -10  11       19.39       24.28      1.96 o
   1 -10  11       26.49       27.53      2.11 o
   2 -10  11       16.78       18.60      1.85 o
   3 -10  11        2.46        1.53      1.22 o
  -4  -9  11        9.72        6.72      2.40 o
  -3  -9  11        0.26       -0.41      1.07 o
  -2  -9  11        0.93        1.74      1.13 o
  -1  -9  11        0.01        1.84      1.25 o
   0  -9  11        3.73        3.75      1.08 o
   1  -9  11        2.76        2.04      1.04 o
   2  -9  11        6.98        7.95      1.96 o
   3  -9  11        1.18       -0.60      0.83 o
   4  -9  11        0.02        0.02      0.90 o
  -5  -8  11        1.13        0.99      2.01 o
  -4  -8  11        0.17        1.01      1.97 o
  -3  -8  11        3.03        2.01      1.16 o
  -2  -8  11        0.54        0.43      1.10 o
  -1  -8  11        0.29        1.64      0.90 o
   0  -8  11        0.13       -0.35      0.79 o
   1  -8  11       10.76        8.46      1.19 o
   2  -8  11        0.10        0.47      0.67 o
   3  -8  11        1.93        2.08      0.86 o
   4  -8  11        0.00       -0.18      0.80 o
   5  -8  11        0.75        0.48      0.96 o
  -5  -7  11        2.82        1.54      2.02 o
  -4  -7  11        0.14        0.45      1.90 o
  -3  -7  11       17.26       15.73      1.67 o
  -2  -7  11       16.66       19.93      1.75 o
  -1  -7  11        0.69        3.24      0.97 o
   0  -7  11        0.00       -0.07      0.79 o
   1  -7  11       27.60       24.36      1.77 o
   2  -7  11        7.79        9.00      0.93 o
   3  -7  11        0.06        0.86      0.68 o
   4  -7  11        0.00       -0.13      0.78 o
   5  -7  11        0.86       -0.82      0.82 o
   6  -7  11        1.96        3.40      2.35 o
  -6  -6  11        0.50       -0.88      1.98 o
  -5  -6  11        0.36        1.47      1.83 o
  -4  -6  11        4.06        2.89      1.85 o
  -3  -6  11       11.18       10.42      1.51 o
  -2  -6  11       69.97       66.55      4.91 o
  -1  -6  11        0.67        1.08      0.85 o
   0  -6  11        0.81        0.32      1.19 o
   1  -6  11       11.25       12.05      1.14 o
   2  -6  11       20.10       22.71      3.43 o
   3  -6  11        0.14        0.43      0.67 o
   4  -6  11        8.06        9.77      1.76 o
   5  -6  11        0.08       -0.77      0.77 o
   6  -6  11        1.73        1.08      1.27 o
  -6  -5  11        1.86        2.43      2.07 o
  -5  -5  11        0.39        1.58      1.79 o
  -4  -5  11        9.65        6.83      2.01 o
  -3  -5  11        9.82       10.54      1.10 o
  -2  -5  11        2.24        2.60      0.78 o
  -1  -5  11        0.77        0.20      0.69 o
   0  -5  11        0.21        1.10      0.50 o
   1  -5  11        0.33        0.59      0.48 o
   2  -5  11       82.77       75.70      2.22 o
   3  -5  11        0.01        0.45      0.64 o
   4  -5  11        2.14        2.78      0.82 o
   5  -5  11       41.96       38.85      1.93 o
   6  -5  11        0.31        0.73      1.19 o
   7  -5  11        0.15        1.65      1.39 o
  -7  -4  11        2.83        1.09      2.22 o
  -6  -4  11        0.30       -0.28      1.31 o
  -5  -4  11       10.87       11.63      1.68 o
  -4  -4  11       10.63       12.33      1.59 o
  -3  -4  11      157.60      141.91      4.28 o
  -2  -4  11        0.36        0.05      0.51 o
  -1  -4  11       19.74       19.52      0.86 o
   0  -4  11        1.05        0.34      0.30 o
   1  -4  11        1.44        2.97      0.60 o
   2  -4  11       54.15       46.21      1.35 o
   3  -4  11      192.32      180.30      4.21 o
   4  -4  11        0.04        0.50      0.66 o
   5  -4  11       37.13       37.16      1.82 o
   6  -4  11        3.29        3.68      1.30 o
   7  -4  11        0.39       -1.09      1.09 o
  -7  -3  11        0.49       -0.17      1.63 o
  -6  -3  11        2.95        2.52      1.56 o
  -5  -3  11       21.81       24.15      2.12 o
  -4  -3  11       29.43       30.38      2.20 o
  -3  -3  11       70.84       70.95      2.16 o
  -2  -3  11      102.18      101.16      2.07 o
   0  -3  11        6.19        7.36      0.39 o
   1  -3  11      161.47      143.82      2.78 o
   2  -3  11       35.19       41.25      1.40 o
   3  -3  11       10.33       11.30      0.70 o
   4  -3  11        1.28        1.13      0.65 o
   5  -3  11        1.49        2.57      1.02 o
   6  -3  11       20.00       23.64      2.06 o
   7  -3  11        0.86        0.93      1.70 o
  -7  -2  11        2.28        2.82      1.64 o
  -6  -2  11       11.48       14.17      2.29 o
  -5  -2  11        8.67        9.34      1.52 o
  -4  -2  11        0.34        1.11      1.07 o
  -3  -2  11        8.52        9.37      0.79 o
  -2  -2  11      124.67      123.99      2.77 o
  -1  -2  11       39.44       38.81      0.88 o
   0  -2  11       13.26       13.25      0.47 o
   1  -2  11       35.96       40.57      0.79 o
   2  -2  11      562.25      530.11      7.92 o
   3  -2  11       65.70       56.72      1.36 o
   4  -2  11        1.85        1.26      0.79 o
   5  -2  11        8.21        7.82      1.03 o
   6  -2  11        0.33       -1.22      5.47 o
   7  -2  11       48.02       58.26      4.99 o
  -7  -1  11        2.83        1.06      1.51 o
  -6  -1  11        0.53       -0.10      1.28 o
  -5  -1  11       12.60       14.44      1.70 o
  -4  -1  11        3.58        3.22      1.15 o
  -3  -1  11       23.37       21.91      0.76 o
  -2  -1  11        0.81        0.16      0.26 o
  -1  -1  11       19.22       18.37      0.63 o
   0  -1  11       99.71      118.39      2.05 o
   1  -1  11        0.90        2.22      0.41 o
   2  -1  11        0.74        0.53      0.28 o
   3  -1  11      100.72       88.19      1.81 o
   4  -1  11      104.25       86.40      2.05 o
   5  -1  11       13.30       13.63      1.56 o
   6  -1  11        0.31        0.23      1.11 o
   7  -1  11       24.83       34.61      3.92 o
   8  -1  11       25.13       32.78      4.31 o
  -7   0  11        0.25       -2.13      2.22 o
  -6   0  11        3.52        1.46      1.31 o
  -5   0  11        0.42        0.35      1.07 o
  -4   0  11       43.81       42.10      1.84 o
  -3   0  11        4.16        4.40      0.44 o
  -2   0  11       96.16       92.86      2.14 o
  -1   0  11       72.36       78.14      1.48 o
   0   0  11        8.37       11.38      0.43 o
   1   0  11       53.78       58.70      1.59 o
   2   0  11       74.19       68.51      2.08 o
   3   0  11        5.79        5.85      0.41 o
   4   0  11        1.35       -0.49      0.49 o
   5   0  11        1.25        0.89      1.11 o
   6   0  11       15.12       16.41      1.85 o
   7   0  11        7.11       10.84      4.65 o
   8   0  11       11.26       19.48      3.44 o
  -7   1  11        0.06       -0.42      2.21 o
  -6   1  11        4.14        4.65      1.42 o
  -5   1  11        1.20       -0.09      1.64 o
  -4   1  11       31.00       32.05      1.28 o
  -3   1  11       69.88       70.03      1.43 o
  -2   1  11       50.26       47.76      1.00 o
  -1   1  11       12.44       12.52      0.49 o
   0   1  11        3.29        1.65      0.25 o
   1   1  11        1.62        2.18      0.37 o
   2   1  11       52.08       48.97      1.14 o
   3   1  11      132.59      120.07      2.11 o
   4   1  11       25.78       29.60      1.97 o
   5   1  11        8.25        4.04      1.29 o
   6   1  11       22.18       23.74      2.13 o
   7   1  11        0.88        1.33      1.49 o
   8   1  11        0.25       -1.39      1.49 o
  -7   2  11        0.89       -2.19      2.19 o
  -6   2  11        2.35        2.99      2.03 o
  -5   2  11        9.43        8.03      1.01 o
  -4   2  11       14.23       12.95      0.84 o
  -3   2  11       15.08       16.56      0.65 o
  -2   2  11       96.73       94.51      1.50 o
   0   2  11       87.03       95.21      1.58 o
   1   2  11       91.47       89.63      1.56 o
   2   2  11      164.68      164.63      2.52 o
   3   2  11        4.77        5.82      0.44 o
   4   2  11       64.99       60.05      1.84 o
   5   2  11       16.50       15.37      1.73 o
   6   2  11        0.23        0.19      1.67 o
   7   2  11        4.84        4.88      2.60 o
   8   2  11        1.87        1.95      1.71 o
  -7   3  11        7.62       10.17      2.74 o
  -6   3  11        3.74        1.90      1.32 o
  -5   3  11        3.57        1.52      0.89 o
  -4   3  11        5.48        6.26      0.50 o
  -3   3  11       35.63       30.90      0.74 o
  -2   3  11       49.26       44.51      0.93 o
  -1   3  11      167.01      199.50      4.80 o
   0   3  11        0.25       -0.05      0.18 o
   1   3  11      281.81      281.04      3.91 o
   2   3  11      147.16      146.33      2.26 o
   3   3  11       85.60       77.86      1.78 o
   4   3  11       27.83       26.59      1.18 o
   5   3  11       25.00       24.08      2.01 o
   6   3  11        0.03        0.83      1.18 o
   7   3  11        1.35        0.79      1.49 o
   8   3  11        0.04       -0.40      1.60 o
  -7   4  11       14.81       20.50      3.25 o
  -6   4  11        5.49        3.26      0.83 o
  -5   4  11        2.80        2.54      0.98 o
  -4   4  11       55.90       51.62      1.44 o
  -3   4  11        6.99        5.29      0.42 o
  -2   4  11      123.71      125.88      2.06 o
  -1   4  11      130.30      115.47      3.00 o
   0   4  11       48.55       50.15      1.06 o
   2   4  11      248.89      238.08      4.04 o
   3   4  11        9.30        8.25      0.59 o
   4   4  11       26.74       26.14      1.13 o
   5   4  11       57.37       53.31      2.22 o
   6   4  11        4.58        6.45      1.51 o
   7   4  11        1.79        3.16      1.65 o
   8   4  11        3.37        1.82      2.57 o
  -7   5  11        6.10       10.65      2.73 o
  -6   5  11        5.61        6.09      1.58 o
  -5   5  11        3.09        3.47      0.77 o
  -4   5  11        1.94        2.04      0.48 o
  -3   5  11       39.30       35.31      1.01 o
  -2   5  11      253.93      236.95      3.59 o
  -1   5  11      402.01      376.60      5.85 o
   0   5  11        0.66        0.62      0.27 o
   1   5  11       43.51      150.39     12.05 o
   2   5  11       86.78       92.50      1.79 o
   3   5  11      178.54      173.86      3.42 o
   4   5  11        7.98       10.24      1.05 o
   5   5  11        5.19        6.44      1.01 o
   6   5  11        0.41       -0.99      1.07 o
   7   5  11        0.48       -1.05      1.29 o
   8   5  11        0.09        3.44      2.51 o
  -7   6  11        0.15        0.81      1.20 o
  -6   6  11        6.39        7.46      1.13 o
  -5   6  11        0.09        0.10      0.65 o
  -4   6  11       11.61       10.85      0.70 o
  -3   6  11       97.96       93.13      1.66 o
  -2   6  11       84.85       82.15      1.59 o
  -1   6  11      223.36      218.33      3.77 o
   0   6  11       95.47      101.83      1.95 o
   1   6  11      169.57      189.07      6.36 o
   2   6  11       47.45       46.31      1.27 o
   3   6  11      134.26      123.23      2.76 o
   4   6  11       39.61       38.58      1.83 o
   5   6  11        6.14        5.64      0.99 o
   6   6  11        0.00        0.40      1.17 o
   7   6  11        0.01        0.11      1.51 o
   8   6  11        0.26       -1.80      2.26 o
  -7   7  11       11.64       15.34      1.49 o
  -6   7  11        0.39       -0.42      0.76 o
  -5   7  11        0.90        1.15      0.74 o
  -4   7  11        5.95        4.20      0.55 o
  -3   7  11        1.99        1.14      0.32 o
  -2   7  11       48.54       42.92      1.11 o
  -1   7  11        2.28        7.29      0.98 o
   0   7  11       12.21        8.52      0.52 o
   1   7  11       95.37       76.18      1.75 o
   2   7  11       73.03       64.14      1.62 o
   3   7  11       96.86       83.74      2.27 o
   4   7  11        1.40        1.17      0.77 o
   5   7  11       18.85       20.89      1.42 o
   6   7  11        7.55        7.74      1.52 o
   7   7  11        0.32        1.90      1.39 o
  -6   8  11        9.80       11.73      1.24 o
  -5   8  11        0.30       -0.59      0.59 o
  -4   8  11       11.37       10.74      0.74 o
  -3   8  11        6.54        6.72      0.48 o
  -2   8  11        8.35        7.16      0.43 o
  -1   8  11       23.06       27.25      1.41 o
   0   8  11       35.80       37.67      1.04 o
   1   8  11      115.41       88.42      1.99 o
   2   8  11        4.23        4.75      0.52 o
   3   8  11        1.84        1.65      0.67 o
   4   8  11        0.01       -0.58      0.59 o
   5   8  11       28.02       28.58      1.66 o
   6   8  11        1.21        2.63      0.99 o
   7   8  11        3.13        6.60      1.60 o
  -6   9  11        0.12        0.50      0.86 o
  -5   9  11        0.11       -0.26      0.62 o
  -4   9  11        4.76        5.20      0.74 o
  -3   9  11        3.15        2.71      0.50 o
  -2   9  11        0.18        0.10      0.29 o
  -1   9  11        0.59        1.26      0.29 o
   0   9  11       17.21       19.39      0.69 o
   1   9  11        4.75        3.99      0.47 o
   2   9  11        1.46        0.98      0.43 o
   3   9  11        0.08        0.36      0.63 o
   4   9  11        8.66        6.70      0.96 o
   5   9  11        1.58        2.48      0.89 o
   6   9  11        2.33        3.26      1.02 o
   7   9  11        0.08        2.08      2.36 o
  -6  10  11        3.79        7.75      2.30 o
  -5  10  11        7.56       11.11      1.00 o
  -4  10  11        7.38        8.84      0.88 o
  -3  10  11        0.11        0.51      0.46 o
  -2  10  11        0.64        0.40      0.39 o
  -1  10  11        0.00        1.52      0.64 o
   0  10  11        0.27        0.40      0.33 o
   1  10  11       14.20       13.77      0.66 o
   2  10  11        3.12        2.36      0.55 o
   3  10  11        6.14        8.50      0.96 o
   4  10  11        0.65       -0.27      0.73 o
   5  10  11        0.03       -0.42      0.82 o
   6  10  11        0.08        0.52      0.99 o
  -5  11  11        0.44        0.09      0.86 o
  -4  11  11       18.49       19.62      1.54 o
  -3  11  11        6.20        7.14      0.64 o
  -2  11  11        3.69        4.86      0.52 o
  -1  11  11       10.57       11.66      0.69 o
   0  11  11        3.78        3.45      0.49 o
   1  11  11        0.08        0.93      0.47 o
   2  11  11        8.51        8.60      0.74 o
   3  11  11        0.50        0.96      0.75 o
   4  11  11        6.05        6.91      1.04 o
   5  11  11        1.65        2.58      0.98 o
  -4  12  11        0.63        0.27      0.65 o
  -3  12  11        4.97        4.75      0.57 o
  -2  12  11        0.00        0.05      0.37 o
  -1  12  11        2.62        2.45      0.47 o
   0  12  11        0.08        0.26      0.42 o
   1  12  11        0.91        2.17      0.74 o
   2  12  11        2.48        2.40      0.69 o
   3  12  11        0.35        0.38      0.93 o
   4  12  11        0.05       -0.55      0.84 o
   5  12  11        0.57        0.94      0.95 o
  -3  13  11        0.09       -0.01      0.48 o
  -2  13  11        6.79        8.24      0.66 o
  -1  13  11       26.32       26.96      1.15 o
   0  13  11        0.09        0.52      0.77 o
   1  13  11        1.56        1.97      1.29 o
   2  13  11        0.51       -0.15      0.68 o
   3  13  11        4.20        1.90      1.02 o
   4  13  11        1.40        1.77      1.15 o
  -2  14  11        0.50        0.76      0.54 o
  -1  14  11        0.01       -0.04      0.61 o
   0  14  11        9.75       11.49      0.77 o
   1  14  11        0.22       -0.08      0.69 o
   2  14  11        5.28        5.61      1.09 o
  -2 -10  12        0.27        1.43      1.82 o
  -1 -10  12        2.91        3.50      1.31 o
   0 -10  12        2.97        3.39      1.30 o
   1 -10  12        5.17        6.45      2.64 o
   2 -10  12        1.58        1.76      1.19 o
  -3  -9  12       12.22        8.52      2.38 o
  -2  -9  12        0.11        1.08      1.11 o
  -1  -9  12        0.11        0.08      1.31 o
   0  -9  12        0.09       -0.27      0.99 o
   1  -9  12        0.04        0.78      1.05 o
   2  -9  12       11.94       10.18      1.51 o
   3  -9  12        0.00       -0.84      1.08 o
  -4  -8  12        1.61        1.13      1.87 o
  -3  -8  12       10.39       10.52      2.33 o
  -2  -8  12        6.52        6.14      1.35 o
  -1  -8  12        1.86        1.25      1.01 o
   0  -8  12        2.82        3.60      1.92 o
   1  -8  12        0.26        1.54      0.89 o
   2  -8  12        0.02       -0.86      0.88 o
   3  -8  12       11.94       14.42      2.06 o
   4  -8  12        1.41        2.36      0.97 o
  -5  -7  12        1.50        0.02      1.97 o
  -4  -7  12        0.33        2.54      1.91 o
  -3  -7  12        3.11        2.51      1.72 o
  -2  -7  12       11.27        8.89      1.40 o
  -1  -7  12        1.33        0.93      0.93 o
   0  -7  12       28.32       32.99      1.95 o
   1  -7  12        0.08       -0.15      0.85 o
   2  -7  12        0.20        0.53      0.86 o
   3  -7  12       15.61       21.85      1.83 o
   4  -7  12        4.84        3.65      1.14 o
   5  -7  12        4.11        2.60      1.05 o
  -5  -6  12        0.86       -0.34      1.92 o
  -4  -6  12        3.05        2.29      1.81 o
  -3  -6  12        0.79        0.78      0.99 o
  -2  -6  12       38.56       38.82      5.34 o
  -1  -6  12       24.30       16.80      1.52 o
   0  -6  12       23.52       26.40      1.69 o
   1  -6  12        0.09        2.32      1.01 o
   2  -6  12        1.59        2.41      0.95 o
   3  -6  12        5.22        7.87      1.54 o
   4  -6  12       12.39       12.15      2.28 o
   5  -6  12        0.20        0.22      0.88 o
   6  -6  12        2.62        1.25      1.35 o
  -6  -5  12        0.71        3.10      2.28 o
  -5  -5  12        0.00       -0.21      1.82 o
  -4  -5  12        2.79        2.58      1.74 o
  -3  -5  12       17.45       15.04      1.57 o
  -2  -5  12        2.78        4.28      1.56 o
  -1  -5  12        0.04       -0.68      1.58 o
   0  -5  12        2.26        3.05      0.87 o
   1  -5  12        2.37        3.02      0.88 o
   2  -5  12       10.03       10.35      1.46 o
   3  -5  12       13.13       14.49      1.87 o
   4  -5  12        8.83        8.53      1.15 o
   5  -5  12        6.31        5.13      1.19 o
   6  -5  12        0.11       -0.25      1.17 o
  -6  -4  12        0.96       -0.02      2.17 o
  -5  -4  12        2.44       -0.58      1.24 o
  -4  -4  12       33.79       28.86      2.69 o
  -3  -4  12       23.15       22.32      1.87 o
  -2  -4  12        8.04        4.79      0.79 o
  -1  -4  12        8.25        6.79      0.71 o
   0  -4  12        2.57        2.87      0.51 o
   1  -4  12        0.87        1.20      0.51 o
   2  -4  12       69.05       68.35      2.01 o
   3  -4  12        4.93        7.48      1.15 o
   4  -4  12        9.10        7.89      1.40 o
   5  -4  12        9.60       10.54      2.13 o
   6  -4  12        0.87       -0.17      1.11 o
   7  -4  12        0.01        0.45      1.34 o
  -7  -3  12        0.02       -0.67      1.56 o
  -6  -3  12        4.55        5.47      1.66 o
  -5  -3  12        0.15       -0.12      1.16 o
  -4  -3  12       22.42       22.58      2.37 o
  -3  -3  12      111.19      101.64      4.25 o
  -2  -3  12       12.62       12.32      0.77 o
  -1  -3  12        1.05       -0.02      0.37 o
   0  -3  12        1.33        0.30      0.34 o
   1  -3  12        1.09        1.45      0.34 o
   2  -3  12       49.20       44.98      1.19 o
   3  -3  12        0.06       -0.18      0.88 o
   4  -3  12        0.00        0.37      0.62 o
   5  -3  12        1.85        3.52      1.13 o
   6  -3  12        0.76       -0.10      1.13 o
   7  -3  12        0.62        1.97      1.37 o
  -7  -2  12        7.22        9.81      1.95 o
  -6  -2  12        1.06        1.55      1.43 o
  -5  -2  12        0.27        0.80      1.39 o
  -4  -2  12        1.82        1.62      1.15 o
  -3  -2  12        2.02        3.34      1.10 o
  -2  -2  12        6.21        5.98      0.66 o
  -1  -2  12       20.20       23.49      1.18 o
   0  -2  12       28.41       29.17      0.81 o
   1  -2  12       56.82       58.78      1.09 o
   2  -2  12       84.15       73.19      1.48 o
   3  -2  12      126.97      123.82      2.91 o
   4  -2  12        0.78        2.16      0.80 o
   5  -2  12        0.16       -0.96      0.96 o
   6  -2  12        7.85        5.29      4.84 o
   7  -2  12        0.14       -1.65      2.01 o
  -7  -1  12        5.95        6.59      1.79 o
  -6  -1  12        0.16       -0.12      1.31 o
  -5  -1  12        3.19        1.36      1.22 o
  -4  -1  12        0.14       -0.94      0.94 o
  -3  -1  12       12.08       14.10      1.51 o
  -2  -1  12        0.71       -0.09      0.28 o
  -1  -1  12       11.39       11.36      0.50 o
   0  -1  12       31.92       34.47      0.87 o
   1  -1  12        3.23        3.88      0.31 o
   2  -1  12        0.05        0.91      0.35 o
   3  -1  12       28.34       24.11      1.00 o
   4  -1  12       16.11       14.13      1.21 o
   5  -1  12       26.37       23.53      1.97 o
   6  -1  12        0.51        0.63      1.28 o
   7  -1  12        1.08        1.38      2.29 o
  -7   0  12        4.22        3.29      2.54 o
  -6   0  12        0.08       -0.02      1.26 o
  -5   0  12       17.53       18.05      1.85 o
  -4   0  12        1.06        0.40      0.98 o
  -3   0  12        2.09        1.62      0.52 o
  -2   0  12        1.24        1.39      0.34 o
  -1   0  12      157.07      152.42      2.61 o
   0   0  12       42.04       48.85      0.98 o
   1   0  12       11.89       22.18      1.99 o
   2   0  12        2.22        2.67      0.36 o
   3   0  12        0.01        0.10      0.36 o
   4   0  12       15.20       11.88      1.48 o
   5   0  12       10.45        6.63      3.36 o
   6   0  12        0.76        1.39      1.26 o
   7   0  12        0.01        2.94      1.54 o
   8   0  12        0.35        0.18      2.27 o
  -7   1  12        0.00       -2.00      2.00 o
  -6   1  12       10.13       10.87      1.68 o
  -5   1  12       17.71       19.15      2.37 o
  -4   1  12        2.26        1.69      0.56 o
  -3   1  12       12.01       15.06      1.07 o
  -2   1  12       38.36       37.21      1.03 o
  -1   1  12        7.31        7.72      0.40 o
   0   1  12       64.69       72.04      1.38 o
   1   1  12       19.83       18.87      0.64 o
   2   1  12      201.52      185.49      3.26 o
   3   1  12       81.64       69.05      1.41 o
   4   1  12      185.85      151.03      5.29 o
   5   1  12        9.55       10.50      1.53 o
   6   1  12        1.22        3.94      1.37 o
   7   1  12        3.41        3.94      1.54 o
   8   1  12        0.03        0.22      2.42 o
  -7   2  12        0.05       -0.29      2.19 o
  -6   2  12        9.25       13.84      2.67 o
  -5   2  12       24.67       23.96      1.54 o
  -4   2  12       71.71       68.89      2.48 o
  -3   2  12        2.33        2.71      0.41 o
  -2   2  12        1.76        1.53      0.49 o
  -1   2  12       57.84       64.40      2.35 o
   0   2  12        2.79        3.92      0.32 o
   1   2  12      119.27      107.27      1.68 o
   2   2  12       12.53        9.77      0.50 o
   3   2  12       79.71       68.56      1.56 o
   4   2  12      127.29      104.11      3.34 o
   5   2  12        0.47       -0.97      0.97 o
   6   2  12       13.93       17.85      1.96 o
   7   2  12        7.18        8.74      1.83 o
   8   2  12        1.25        0.27      1.70 o
  -7   3  12        0.35        2.05      2.54 o
  -6   3  12        7.26        8.58      2.56 o
  -5   3  12       49.29       44.35      2.43 o
  -4   3  12       38.98       34.63      1.65 o
  -3   3  12        0.16        0.13      0.30 o
  -2   3  12       10.64       11.92      0.60 o
  -1   3  12       14.86       16.91      0.62 o
   0   3  12        0.23        0.98      0.25 o
   1   3  12       22.26       21.79      0.59 o
   2   3  12      311.00      273.84      4.58 o
   3   3  12        4.10        5.03      0.49 o
   4   3  12        6.72        8.17      1.45 o
   5   3  12        0.47       -0.64      1.04 o
   6   3  12        2.30        3.73      1.38 o
   7   3  12        3.32        1.78      1.49 o
   8   3  12       11.44       10.04      2.13 o
  -7   4  12        1.89        2.18      2.39 o
  -6   4  12        0.11        0.28      1.02 o
  -5   4  12        4.42        5.09      1.12 o
  -4   4  12        7.05        9.24      0.74 o
  -3   4  12       27.07       26.93      0.81 o
  -2   4  12      245.83      236.94      3.61 o
  -1   4  12       17.63       22.43      1.40 o
   0   4  12        1.09        1.68      0.34 o
   1   4  12       59.64       63.01      1.26 o
   2   4  12      115.37      111.69      2.25 o
   3   4  12       20.33       18.44      0.81 o
   4   4  12        1.59        2.39      0.58 o
   5   4  12        3.54        2.36      1.25 o
   6   4  12        0.05       -0.32      1.14 o
   7   4  12        0.20       -1.10      1.35 o
   8   4  12        3.99        1.65      2.55 o
  -7   5  12        0.44        0.80      2.42 o
  -6   5  12        3.98        5.96      1.57 o
  -5   5  12        0.02       -0.59      0.66 o
  -4   5  12        1.12        0.26      0.43 o
  -3   5  12      106.96       98.22      2.02 o
  -2   5  12       74.18       67.87      1.40 o
  -1   5  12      256.79      242.33      5.76 o
   0   5  12        4.57        2.36      0.39 o
   2   5  12        4.15        3.52      0.85 o
   3   5  12      160.82      145.05      4.68 o
   4   5  12      105.16      108.61      3.46 o
   5   5  12        6.35        5.17      0.97 o
   6   5  12        1.10       -1.87      1.89 o
   7   5  12        2.47       -0.11      1.45 o
  -7   6  12        0.27       -0.15      1.26 o
  -6   6  12        2.11        0.67      1.04 o
  -5   6  12        0.92        0.73      0.69 o
  -4   6  12        6.68        6.94      0.63 o
  -3   6  12        3.51        3.29      0.45 o
  -2   6  12        5.55        6.91      0.48 o
  -1   6  12      473.30      407.05      9.98 o
   0   6  12       33.63       28.50      1.00 o
   1   6  12        6.63      108.10      5.90 o
   2   6  12        4.97        5.08      0.63 o
   3   6  12        7.63        7.59      0.94 o
   4   6  12       10.05       12.35      1.15 o
   5   6  12       17.55       17.94      1.39 o
   6   6  12        0.16       -0.91      1.20 o
   7   6  12        3.62        6.22      1.71 o
  -7   7  12        0.86        1.34      2.36 o
  -6   7  12        0.22       -0.76      0.76 o
  -5   7  12       17.35       16.23      1.23 o
  -4   7  12        0.30        0.80      0.47 o
  -3   7  12        5.65        6.03      0.55 o
  -2   7  12        2.80        1.90      0.36 o
  -1   7  12        6.65        5.45      0.45 o
   0   7  12        7.58        6.23      0.46 o
   1   7  12        0.11        0.86      0.65 o
   2   7  12       22.97       17.81      0.93 o
   3   7  12       38.09       31.47      1.55 o
   4   7  12       17.76       15.86      1.63 o
   5   7  12        1.86        2.01      0.89 o
   6   7  12        0.23        1.04      1.29 o
   7   7  12        9.82       10.94      1.86 o
  -6   8  12        4.58        7.29      1.12 o
  -5   8  12        0.77       -0.28      0.69 o
  -4   8  12        0.00        0.28      0.49 o
  -3   8  12        2.55        1.25      0.40 o
  -2   8  12        4.23        4.34      0.40 o
  -1   8  12        8.55       11.47      0.61 o
   0   8  12        2.29        4.52      0.46 o
   1   8  12       41.06       36.71      1.13 o
   2   8  12        1.41        1.67      0.53 o
   3   8  12       20.67       19.88      1.30 o
   4   8  12        0.00       -0.48      0.70 o
   5   8  12        4.56        3.76      0.93 o
   6   8  12        2.48        2.47      1.32 o
   7   8  12        7.26        8.65      1.77 o
  -6   9  12        0.00       -0.38      0.85 o
  -5   9  12        6.63       10.79      1.14 o
  -4   9  12       30.51       32.07      1.44 o
  -3   9  12        5.44        7.61      0.63 o
  -2   9  12        0.01       -0.12      0.31 o
  -1   9  12       37.23       31.35      1.36 o
   0   9  12        0.41        0.49      0.34 o
   1   9  12        9.23        9.88      0.67 o
   2   9  12        0.56        0.00      0.47 o
   3   9  12        0.29        0.60      0.66 o
   4   9  12        0.70        1.34      0.75 o
   5   9  12        0.00       -0.42      0.78 o
   6   9  12        3.65        3.27      1.97 o
  -5  10  12        4.21        5.00      0.88 o
  -4  10  12        3.62        2.45      0.72 o
  -3  10  12       20.66       19.28      1.09 o
  -2  10  12       22.89       23.70      1.72 o
  -1  10  12        3.88        3.16      0.42 o
   0  10  12        2.66        1.67      0.39 o
   1  10  12        5.59        5.57      0.53 o
   2  10  12        0.41        1.13      0.50 o
   3  10  12        5.98        6.48      0.90 o
   4  10  12       11.04       14.49      1.27 o
   5  10  12        1.24        2.32      0.93 o
   6  10  12        1.49        0.68      1.03 o
  -5  11  12        8.21        8.86      1.02 o
  -4  11  12        6.94        7.91      0.94 o
  -3  11  12        0.11       -1.02      1.02 o
  -2  11  12        7.32        9.34      0.66 o
  -1  11  12        3.29        3.09      0.52 o
   0  11  12        0.00       -0.14      0.42 o
   1  11  12        0.81        2.32      0.68 o
   2  11  12        0.26        0.20      0.93 o
   3  11  12        7.78        8.63      1.03 o
   4  11  12        0.00       -0.19      0.83 o
   5  11  12        0.00        0.21      0.94 o
  -4  12  12        0.92        0.12      0.68 o
  -3  12  12        0.40        0.12      0.60 o
  -2  12  12        3.39        4.55      0.49 o
  -1  12  12        0.04        0.16      0.44 o
   0  12  12       16.75       19.21      1.15 o
   1  12  12        5.26        5.20      0.79 o
   2  12  12        0.73        1.45      0.72 o
   3  12  12       18.72       21.37      1.47 o
   4  12  12        1.21        1.50      1.06 o
  -3  13  12        1.31        1.75      0.74 o
  -2  13  12        0.00        0.39      0.50 o
  -1  13  12        0.00        1.22      0.69 o
   0  13  12        0.74       -0.42      0.59 o
   1  13  12       33.65       37.10      1.70 o
   2  13  12        0.03       -0.85      0.85 o
   3  13  12        0.00       -0.47      0.89 o
  -1  14  12        4.06        3.80      0.56 o
   0  14  12        0.41        0.53      0.64 o
   1  14  12        0.11        0.74      0.78 o
   2  14  12        0.00       -0.38      0.76 o
  -2  -9  13        0.09        0.65      1.14 o
  -1  -9  13        0.00       -0.53      1.09 o
   0  -9  13        3.11        3.53      1.25 o
   1  -9  13        0.08        0.49      1.14 o
   2  -9  13        0.20       -1.05      1.05 o
  -4  -8  13        0.63        1.98      2.07 o
  -3  -8  13        1.71        1.09      1.80 o
  -2  -8  13        0.27        0.57      1.01 o
  -1  -8  13        1.95        1.56      1.13 o
   0  -8  13       13.82       16.08      1.66 o
   1  -8  13        2.33        2.21      1.20 o
   2  -8  13        0.51       -0.53      0.99 o
   3  -8  13        1.74        0.95      1.13 o
   4  -8  13        3.08        2.97      1.52 o
  -4  -7  13        0.05       -0.91      1.80 o
  -3  -7  13        0.07       -0.93      1.65 o
  -2  -7  13        6.55        8.57      1.62 o
  -1  -7  13        4.13        4.72      1.18 o
   0  -7  13        6.86        7.41      1.21 o
   1  -7  13       14.54       11.39      1.36 o
   2  -7  13        6.25        8.50      2.31 o
   3  -7  13        2.34        4.87      1.23 o
   4  -7  13        3.71        3.59      2.06 o
   5  -7  13        0.75        0.20      1.25 o
  -5  -6  13        4.75        2.46      2.09 o
  -4  -6  13        3.75        4.14      2.17 o
  -3  -6  13        0.95        1.22      1.84 o
  -2  -6  13        6.36        4.07      1.20 o
  -1  -6  13        8.22        8.58      1.84 o
   0  -6  13        0.08       -0.47      0.80 o
   1  -6  13        4.52        3.37      0.99 o
   2  -6  13        0.17        1.49      0.90 o
   3  -6  13        2.49        4.19      1.19 o
   4  -6  13        2.79        2.92      0.96 o
   5  -6  13        0.31        0.14      1.11 o
  -6  -5  13        7.86       10.91      2.83 o
  -5  -5  13        5.02        8.66      2.47 o
  -4  -5  13       21.73       17.92      2.83 o
  -3  -5  13        2.27        5.29      1.93 o
  -2  -5  13        0.47        1.11      1.48 o
  -1  -5  13        0.21        0.87      0.93 o
   0  -5  13       25.76       24.89      1.63 o
   1  -5  13       16.84       14.51      1.36 o
   2  -5  13       37.63       32.55      2.54 o
   3  -5  13       23.25       22.46      1.36 o
   4  -5  13        5.05        6.23      1.51 o
   5  -5  13        0.37        0.70      1.17 o
   6  -5  13        0.78        2.60      1.36 o
  -6  -4  13        4.77        0.61      2.15 o
  -5  -4  13        1.58       -0.11      1.80 o
  -4  -4  13        2.00        1.87      1.26 o
  -3  -4  13       19.93       23.43      2.02 o
  -2  -4  13       56.56       50.55      2.14 o
  -1  -4  13        0.23        1.65      1.20 o
   0  -4  13       15.05       16.48      1.19 o
   1  -4  13       13.24       13.75      1.11 o
   2  -4  13       47.47       39.13      1.68 o
   3  -4  13       16.33       14.39      1.23 o
   4  -4  13        4.28        3.88      1.32 o
   5  -4  13        3.50        5.68      2.38 o
   6  -4  13        0.10       -0.05      3.52 o
  -6  -3  13        2.31        0.84      1.46 o
  -5  -3  13        1.22        2.07      1.40 o
  -4  -3  13        0.61        0.70      1.37 o
  -3  -3  13        0.71        0.27      1.08 o
  -2  -3  13        3.96        3.30      1.20 o
  -1  -3  13        0.33        1.34      0.56 o
   0  -3  13        0.36        0.41      0.41 o
   1  -3  13       17.91       18.28      0.99 o
   2  -3  13       31.06       30.26      1.11 o
   3  -3  13       23.29       21.26      1.15 o
   4  -3  13        0.35        0.97      1.30 o
   5  -3  13       14.12       17.42      2.61 o
   6  -3  13       19.53       31.52      2.44 o
   7  -3  13        1.02        1.10      1.34 o
  -7  -2  13        6.01        5.27      1.82 o
  -6  -2  13        0.86       -0.10      1.50 o
  -5  -2  13        4.80        4.00      1.43 o
  -4  -2  13        2.07        1.84      1.18 o
  -3  -2  13       21.20       22.17      1.85 o
  -2  -2  13        0.22       -0.62      0.62 o
  -1  -2  13       53.74       50.32      2.19 o
   0  -2  13       14.39       15.19      1.01 o
   1  -2  13        4.35       17.36      3.18 o
   2  -2  13        3.86        3.44      0.47 o
   3  -2  13       18.85       21.20      1.17 o
   4  -2  13        0.42       -0.78      1.44 o
   5  -2  13        3.45        1.83      2.07 o
   6  -2  13       19.72       24.46      4.51 o
   7  -2  13        7.94        6.46      2.71 o
  -7  -1  13        0.07       -1.28      2.38 o
  -6  -1  13        3.24        2.64      1.51 o
  -5  -1  13       26.30       28.28      2.30 o
  -4  -1  13       44.19       42.36      2.61 o
  -3  -1  13       29.82       27.95      2.00 o
  -2  -1  13        0.49        0.45      0.90 o
  -1  -1  13        5.51        5.37      0.44 o
   0  -1  13       38.38       43.77      1.12 o
   1  -1  13        8.97       10.08      0.52 o
   2  -1  13        2.35        2.99      0.51 o
   3  -1  13       62.12       64.96      1.96 o
   4  -1  13       20.09       15.87      1.79 o
   5  -1  13       10.33        9.29      1.53 o
   6  -1  13        2.33        3.65      1.49 o
   7  -1  13        1.29        3.54      2.54 o
  -7   0  13        0.03        2.16      2.40 o
  -6   0  13        0.06       -1.19      1.19 o
  -5   0  13        2.55        1.70      1.30 o
  -4   0  13       45.32       45.59      2.62 o
  -3   0  13       22.47       20.22      1.71 o
  -2   0  13        2.86        2.98      0.81 o
  -1   0  13       30.59       34.02      0.85 o
   0   0  13       47.35       48.73      1.02 o
   1   0  13       15.34       17.15      0.70 o
   2   0  13        0.42        0.59      0.33 o
   3   0  13       25.00       24.51      1.80 o
   4   0  13        2.28        0.45      1.06 o
   5   0  13        0.04       -0.27      1.12 o
   6   0  13        0.03        1.15      1.31 o
   7   0  13        0.27        2.27      2.27 o
  -7   1  13        1.90        3.94      2.53 o
  -6   1  13        0.15        1.26      2.10 o
  -5   1  13        0.57        0.00      1.13 o
  -4   1  13        8.21        8.11      1.36 o
  -3   1  13       28.30       27.16      1.04 o
  -2   1  13       12.59       10.83      0.67 o
  -1   1  13        4.03        6.49      1.19 o
   0   1  13       40.83       38.62      0.93 o
   1   1  13       68.45       64.27      1.76 o
   2   1  13       22.40       23.45      0.75 o
   3   1  13       11.20       11.34      1.39 o
   4   1  13        2.00        0.78      1.15 o
   5   1  13        4.36        4.12      1.34 o
   6   1  13        3.16        4.78      1.48 o
   7   1  13        0.77        0.08      2.35 o
  -7   2  13        1.16        1.37      2.44 o
  -6   2  13        0.42        0.60      2.02 o
  -5   2  13        0.90        0.75      1.07 o
  -4   2  13       13.56       12.95      1.52 o
  -3   2  13        0.61       -0.04      0.40 o
  -2   2  13      128.46      112.79      2.06 o
  -1   2  13       11.37       12.88      0.67 o
   0   2  13       60.50       61.09      1.26 o
   1   2  13       18.82       19.14      0.62 o
   2   2  13        9.79       10.72      1.10 o
   3   2  13       76.43       75.79      2.14 o
   4   2  13       18.29       17.26      1.78 o
   5   2  13        2.85        4.42      1.34 o
   6   2  13       21.06       22.78      2.49 o
   7   2  13        4.44        5.96      1.78 o
  -7   3  13        0.57       -2.09      2.09 o
  -6   3  13        2.89        5.21      2.52 o
  -5   3  13       18.13       19.83      1.77 o
  -4   3  13        2.93        2.83      0.79 o
  -3   3  13       28.29       27.74      1.05 o
  -2   3  13        0.27        0.27      0.35 o
  -1   3  13        6.34       75.20      4.47 o
   0   3  13       87.54       88.65      1.78 o
   1   3  13      228.72      204.11      5.47 o
   2   3  13        5.92        6.58      0.52 o
   3   3  13       19.62       19.40      1.01 o
   4   3  13        0.46        2.05      0.82 o
   5   3  13        2.32        3.28      1.27 o
   6   3  13        5.65        7.87      1.68 o
   7   3  13        6.41        8.37      1.82 o
  -7   4  13        1.05        3.90      2.67 o
  -6   4  13        8.58        9.52      2.53 o
  -5   4  13        1.07       -0.87      1.59 o
  -4   4  13       35.16       29.34      1.94 o
  -3   4  13       70.33       65.35      1.67 o
  -2   4  13       77.93       75.49      1.66 o
  -1   4  13        0.10        1.09      0.88 o
   0   4  13       65.00       66.25      1.49 o
   1   4  13      219.63      192.39      4.55 o
   2   4  13      277.84      254.04      4.42 o
   3   4  13       30.35       27.23      1.02 o
   4   4  13       43.89       40.24      1.87 o
   5   4  13       14.88       17.42      1.94 o
   6   4  13        0.17       -0.30      1.27 o
   7   4  13        0.98       -1.28      1.96 o
  -7   5  13        2.54        3.67      2.61 o
  -6   5  13        2.55        2.56      1.23 o
  -5   5  13        6.14        5.86      1.19 o
  -4   5  13        0.20       -0.01      0.48 o
  -3   5  13        2.07        2.18      0.49 o
  -2   5  13        1.09        4.04      0.67 o
  -1   5  13       39.28       39.49      1.08 o
   0   5  13       64.05       62.73      1.63 o
   1   5  13       61.97       54.81      1.25 o
   2   5  13      295.76      265.38      5.14 o
   3   5  13        0.99        0.34      0.75 o
   4   5  13        4.24        4.65      0.90 o
   5   5  13        4.73        4.40      1.35 o
   6   5  13        5.48        3.99      2.17 o
   7   5  13       14.54       12.67      2.83 o
  -7   6  13        0.49       -1.90      1.90 o
  -6   6  13        1.71        1.04      1.14 o
  -5   6  13        1.25        1.48      1.30 o
  -4   6  13        4.44        4.78      0.67 o
  -3   6  13        1.55        0.35      0.45 o
  -2   6  13       24.83       23.87      1.05 o
  -1   6  13      139.00      121.23      3.10 o
   0   6  13      100.20       94.33      1.92 o
   1   6  13       15.26       22.33      1.44 o
   2   6  13       17.70       16.81      0.96 o
   3   6  13        5.39        4.44      0.87 o
   4   6  13       12.03       14.74      1.29 o
   5   6  13        2.36        3.15      0.96 o
   6   6  13        1.06        2.19      1.52 o
   7   6  13        5.41        5.03      1.67 o
  -6   7  13        0.87        1.46      1.17 o
  -5   7  13        0.05       -0.06      0.71 o
  -4   7  13        3.28        2.83      0.66 o
  -3   7  13        3.79        4.17      0.57 o
  -2   7  13       41.67       36.64      1.05 o
  -1   7  13        3.06        5.08      0.47 o
   0   7  13       88.95       82.73      1.74 o
   1   7  13        0.41        0.10      0.45 o
   2   7  13        1.52        1.30      0.52 o
   3   7  13        1.68        1.66      0.74 o
   4   7  13        0.84        2.22      0.85 o
   5   7  13        2.96        4.40      1.22 o
   6   7  13       11.60       10.45      1.74 o
   7   7  13        3.89        4.51      3.61 o
  -6   8  13        7.21        8.18      1.47 o
  -5   8  13        8.08        9.48      1.08 o
  -4   8  13        2.47        2.63      0.73 o
  -3   8  13        0.17       -0.44      0.44 o
  -2   8  13        0.05       -0.35      0.35 o
  -1   8  13        1.98        4.36      1.06 o
   0   8  13        7.49        8.78      0.53 o
   1   8  13       88.71       74.90      2.05 o
   2   8  13        1.37        1.06      0.66 o
   3   8  13        0.19       -0.27      0.67 o
   4   8  13        0.87        0.62      0.86 o
   5   8  13        0.58        0.01      0.81 o
   6   8  13        1.84        2.83      1.96 o
   7   8  13        0.04       -2.02      2.02 o
  -6   9  13        8.42       11.93      2.80 o
  -5   9  13       26.24       32.73      1.77 o
  -4   9  13        3.84        3.03      0.75 o
  -3   9  13        4.30        5.89      0.88 o
  -2   9  13        6.34        6.58      0.53 o
  -1   9  13        0.00        1.76      0.50 o
   0   9  13        6.10        6.22      0.46 o
   1   9  13       27.97       23.72      1.07 o
   2   9  13       21.73       20.00      1.26 o
   3   9  13        9.43        9.28      1.03 o
   4   9  13        0.92        0.82      0.77 o
   5   9  13        0.23        0.11      0.85 o
   6   9  13        1.96        0.41      1.31 o
  -5  10  13        3.93        3.40      0.96 o
  -4  10  13        7.48        7.57      0.92 o
  -3  10  13       14.04       12.47      0.95 o
  -2  10  13       11.82       13.44      0.91 o
  -1  10  13        3.19        2.75      0.46 o
   0  10  13       20.46       20.34      0.77 o
   1  10  13        0.20        0.77      0.49 o
   2  10  13        2.19        4.25      1.06 o
   3  10  13       14.76       16.91      1.28 o
   4  10  13        5.25        7.82      1.09 o
   5  10  13        1.25       -0.10      0.90 o
   6  10  13        0.00        0.90      1.35 o
  -4  11  13        7.07        7.33      0.91 o
  -3  11  13        6.79        5.69      1.02 o
  -2  11  13       53.93       52.64      2.22 o
  -1  11  13        8.31       11.09      0.91 o
   0  11  13        6.81        8.76      1.53 o
   1  11  13       20.61       16.42      1.15 o
   2  11  13       14.68       14.81      1.16 o
   3  11  13        0.09       -0.30      0.74 o
   4  11  13        3.13        3.93      0.99 o
   5  11  13        0.32        0.66      0.95 o
  -4  12  13        5.32        5.86      1.00 o
  -3  12  13        6.87        7.35      0.82 o
  -2  12  13       15.69       16.11      1.08 o
  -1  12  13        1.73        2.14      0.68 o
   0  12  13        0.29        1.27      0.62 o
   1  12  13        0.78        0.73      0.77 o
   2  12  13        8.05        7.70      1.66 o
   3  12  13        0.13        1.40      0.84 o
   4  12  13        2.55        4.23      1.02 o
  -3  13  13        0.00       -1.66      1.66 o
  -2  13  13        3.12        4.54      1.82 o
  -1  13  13        2.45        6.57      2.29 o
   0  13  13        6.75       11.36      1.01 o
   1  13  13        6.58       10.56      1.07 o
   2  13  13        0.30        0.76      0.82 o
   3  13  13        5.78        5.92      1.06 o
  -1  14  13        0.39        0.22      1.97 o
   0  14  13        3.96        6.04      0.98 o
   1  14  13        0.80        0.46      0.96 o
  -1  -9  14        2.58        3.75      2.06 o
   0  -9  14        5.15        7.67      1.55 o
   1  -9  14        1.24        3.99      1.37 o
  -3  -8  14        8.63        7.21      2.40 o
  -2  -8  14        4.73        5.66      2.10 o
  -1  -8  14        2.46        2.06      1.93 o
   0  -8  14        0.23       -0.14      1.05 o
   1  -8  14        2.04        1.63      1.19 o
   2  -8  14        2.95        3.42      2.38 o
   3  -8  14        3.85        3.22      1.33 o
  -4  -7  14        2.15        0.11      1.90 o
  -3  -7  14        0.35       -0.02      1.91 o
  -2  -7  14        1.91        1.29      1.83 o
  -1  -7  14        2.49        2.90      1.40 o
   0  -7  14        0.64        1.96      2.73 o
   1  -7  14       17.94       14.62      1.67 o
   2  -7  14        2.63        1.84      1.12 o
   3  -7  14        0.01        0.55      1.06 o
   4  -7  14        0.56        0.63      1.88 o
  -5  -6  14        0.88       -0.25      2.01 o
  -4  -6  14        6.27        6.91      2.48 o
  -3  -6  14       15.24       14.89      2.65 o
  -2  -6  14        0.87        0.47      1.74 o
  -1  -6  14        0.02        0.43      0.96 o
   0  -6  14        0.24        0.54      0.90 o
   1  -6  14        3.17        3.57      1.12 o
   2  -6  14        9.07        9.62      2.12 o
   3  -6  14        3.75        5.07      1.30 o
   4  -6  14       23.12       24.78      3.40 o
   5  -6  14        0.16        0.46      1.67 o
  -5  -5  14        0.01       -1.33      1.85 o
  -4  -5  14        4.71        4.93      2.11 o
  -3  -5  14        1.76        1.66      1.87 o
  -2  -5  14        2.98        0.78      1.65 o
  -1  -5  14       18.85       18.17      1.70 o
   0  -5  14        0.85        0.43      0.89 o
   1  -5  14       17.87       19.26      1.56 o
   2  -5  14        1.00        0.46      0.89 o
   3  -5  14        0.03        1.59      1.96 o
   4  -5  14        0.03       -1.02      1.02 o
   5  -5  14       10.80        9.55      1.61 o
  -6  -4  14        0.12        0.57      2.21 o
  -5  -4  14        0.00        1.91      1.89 o
  -4  -4  14       10.12       10.52      2.24 o
  -3  -4  14       76.69       71.17      3.50 o
  -2  -4  14        0.06        0.58      1.10 o
  -1  -4  14       15.21       13.97      1.71 o
   0  -4  14       48.71       51.83      1.81 o
   1  -4  14       15.58       16.84      1.51 o
   2  -4  14        5.57        5.61      1.08 o
   3  -4  14        2.53        2.47      1.15 o
   4  -4  14       16.72       16.02      1.69 o
   5  -4  14        2.17        1.40      1.15 o
   6  -4  14        0.40        0.94      1.31 o
  -6  -3  14        0.44       -1.41      1.41 o
  -5  -3  14        2.33        1.77      1.44 o
  -4  -3  14        3.46        2.82      1.34 o
  -3  -3  14        5.28        7.87      1.47 o
  -2  -3  14       41.68       34.15      3.93 o
  -1  -3  14        1.79        1.22      0.79 o
   0  -3  14       43.00       40.15      1.55 o
   1  -3  14        8.00        5.98      0.94 o
   2  -3  14        0.95        3.07      0.79 o
   3  -3  14        0.28        0.55      0.61 o
   4  -3  14        7.63       10.15      2.52 o
   5  -3  14       31.70       33.92      2.72 o
   6  -3  14        0.31        0.73      1.27 o
  -6  -2  14        3.22        3.76      1.68 o
  -5  -2  14        1.91        1.36      1.33 o
  -4  -2  14       28.43       26.33      2.18 o
  -3  -2  14       17.63       16.72      1.74 o
  -2  -2  14        3.76        3.99      1.20 o
  -1  -2  14       23.47       43.16      4.76 o
   0  -2  14        2.47        2.14      0.57 o
   1  -2  14       87.08       82.66      2.24 o
   2  -2  14        0.20        0.06      0.58 o
   3  -2  14       12.51       13.63      1.32 o
   4  -2  14       12.13       11.26      1.13 o
   5  -2  14        0.04        0.82      1.71 o
   6  -2  14       10.33       11.26      2.75 o
   7  -2  14        6.05        4.73      2.70 o
  -6  -1  14       22.17       28.57      2.60 o
  -5  -1  14        1.10        1.48      1.33 o
  -4  -1  14        2.67        4.24      2.28 o
  -3  -1  14        3.79        4.38      1.23 o
  -2  -1  14        7.94        5.15      1.57 o
  -1  -1  14        8.48       54.64      3.75 o
   0  -1  14       10.78       13.03      0.82 o
   1  -1  14      137.86      135.19      2.95 o
   2  -1  14      319.81      267.18      6.88 o
   3  -1  14       63.78       55.66      2.74 o
   4  -1  14        3.73        3.82      1.86 o
   5  -1  14        0.26        0.09      2.20 o
   6  -1  14        0.74       -0.01      1.88 o
   7  -1  14        0.23       -2.06      2.06 o
  -7   0  14        0.89        3.42      2.83 o
  -6   0  14        3.67        3.23      2.52 o
  -5   0  14       14.84       16.35      1.96 o
  -4   0  14        4.91        4.60      1.75 o
  -3   0  14        5.71        6.33      1.99 o
  -2   0  14       10.31       10.43      1.79 o
  -1   0  14       11.67       26.61      2.90 o
   0   0  14       33.58       36.00      0.93 o
   1   0  14       62.98       58.20      1.82 o
   2   0  14      282.89      245.58      7.92 o
   3   0  14      318.23      266.52      8.65 o
   4   0  14        0.49       -1.23      1.40 o
   5   0  14        0.10       -0.24      1.15 o
   6   0  14        0.00       -0.09      1.30 o
   7   0  14        2.17        0.26      2.33 o
  -7   1  14        0.07        1.27      2.40 o
  -6   1  14        4.98        1.15      2.15 o
  -5   1  14       13.71       14.91      1.80 o
  -4   1  14        0.59        0.09      1.03 o
  -3   1  14        1.60        1.49      0.60 o
  -2   1  14        9.07        8.20      0.74 o
  -1   1  14        5.97        7.06      0.49 o
   0   1  14      156.60      161.87      3.64 o
   1   1  14       24.14       22.52      1.07 o
   2   1  14       26.21       21.30      1.21 o
   3   1  14        0.47        0.44      1.04 o
   4   1  14        0.45       -1.02      1.02 o
   5   1  14       21.14       23.47      2.15 o
   6   1  14        2.12        0.93      1.92 o
   7   1  14        0.31        0.07      1.54 o
  -7   2  14        0.62        1.02      2.42 o
  -6   2  14        0.52       -1.76      1.97 o
  -5   2  14        0.97        0.03      1.83 o
  -4   2  14        0.86        0.18      0.76 o
  -3   2  14        3.97        4.74      0.68 o
  -2   2  14        5.81        5.59      0.60 o
  -1   2  14       17.57       39.83      4.23 o
   0   2  14        0.91        0.82      0.34 o
   1   2  14      192.99      179.17      3.85 o
   2   2  14        0.00        0.32      0.52 o
   3   2  14       27.33       26.71      1.51 o
   4   2  14       10.70        9.16      3.08 o
   5   2  14       11.38       12.36      2.61 o
   6   2  14        0.90        0.25      1.68 o
   7   2  14       12.36       12.41      2.07 o
  -7   3  14        4.25        5.29      2.62 o
  -6   3  14        0.00        1.98      2.15 o
  -5   3  14        7.62        8.08      2.31 o
  -4   3  14       69.09       63.88      3.28 o
  -3   3  14        0.01       -0.50      0.50 o
  -2   3  14       44.15       39.99      1.29 o
  -1   3  14       16.96       19.00      0.83 o
   0   3  14       51.21       53.69      1.27 o
   1   3  14        9.20       10.39      0.55 o
   2   3  14      187.70      172.53      3.97 o
   3   3  14        5.88        5.92      0.97 o
   4   3  14        0.07       -0.97      0.97 o
   5   3  14        0.68        1.60      1.20 o
   6   3  14       10.76       12.54      2.49 o
   7   3  14        4.29        7.22      1.83 o
  -7   4  14        4.40        8.12      2.87 o
  -6   4  14        2.32        2.85      2.39 o
  -5   4  14        0.02        0.44      1.07 o
  -4   4  14       25.33       26.46      2.57 o
  -3   4  14        0.00        0.24      0.62 o
  -2   4  14      120.25      105.69      2.74 o
  -1   4  14      411.23      358.41      9.32 o
   0   4  14        2.48        2.44      0.49 o
   1   4  14       27.95       57.83      2.85 o
   2   4  14        9.12        8.75      0.86 o
   3   4  14        8.90       11.49      1.28 o
   4   4  14       36.37       34.61      1.80 o
   5   4  14        0.01        0.32      1.22 o
   6   4  14       11.29       14.22      2.01 o
   7   4  14        2.43        2.47      2.44 o
  -6   5  14        2.82        9.23      2.69 o
  -5   5  14        0.75        0.02      0.96 o
  -4   5  14        0.05        0.60      0.91 o
  -3   5  14      101.56       94.81      3.17 o
  -2   5  14      145.24      128.21      3.91 o
  -1   5  14       10.00        8.48      0.65 o
   0   5  14       57.35       61.13      1.46 o
   1   5  14        0.76        0.51      0.41 o
   2   5  14        1.10        0.88      0.60 o
   3   5  14       19.71       19.02      1.77 o
   4   5  14        2.64        1.78      0.86 o
   5   5  14       28.07       26.59      3.26 o
   6   5  14       12.19       13.87      2.84 o
   7   5  14        3.39        0.75      1.60 o
  -6   6  14        0.82       -0.84      1.53 o
  -5   6  14       13.74       13.63      1.60 o
  -4   6  14       12.30       15.90      1.20 o
  -3   6  14       49.00       47.97      1.44 o
  -2   6  14      230.32      206.46      4.74 o
  -1   6  14        5.57        8.09      0.63 o
   0   6  14       10.41       10.58      0.92 o
   1   6  14       17.94       15.68      0.85 o
   2   6  14        7.07        7.24      1.30 o
   3   6  14        1.08        1.19      0.79 o
   4   6  14       22.71       23.56      2.10 o
   5   6  14       22.98       21.05      2.90 o
   6   6  14       29.47       28.39      4.01 o
   7   6  14        4.08        3.68      1.98 o
  -6   7  14        3.05        2.45      1.25 o
  -5   7  14        2.66        3.93      1.89 o
  -4   7  14       33.04       33.15      1.44 o
  -3   7  14        0.02       -0.16      0.47 o
  -2   7  14        6.14        8.10      0.75 o
  -1   7  14       61.14       59.69      1.55 o
   0   7  14        6.81        7.58      0.60 o
   1   7  14        7.25       11.14      1.20 o
   2   7  14       29.79       22.61      1.37 o
   3   7  14       34.88       29.83      1.61 o
   4   7  14        4.11        5.05      1.01 o
   5   7  14       12.96       12.85      1.35 o
   6   7  14       13.46       14.33      2.02 o
   7   7  14        3.20        2.33      1.62 o
  -6   8  14        0.34        0.73      1.18 o
  -5   8  14        7.68       10.75      1.52 o
  -4   8  14        2.87        3.63      0.75 o
  -3   8  14       10.71       11.89      0.79 o
  -2   8  14        3.66        2.63      0.58 o
  -1   8  14        0.81       -0.03      0.40 o
   0   8  14       23.07       20.14      0.85 o
   1   8  14        0.31        0.20      0.61 o
   2   8  14       24.62       19.68      1.29 o
   3   8  14        4.97        2.29      0.83 o
   4   8  14       27.27       27.21      1.70 o
   5   8  14        2.03        1.07      0.94 o
   6   8  14        0.11       -1.02      1.29 o
  -5   9  14        1.63        2.27      1.14 o
  -4   9  14        5.32        5.05      0.82 o
  -3   9  14        0.01       -0.76      0.78 o
  -2   9  14        1.30        1.58      0.68 o
  -1   9  14        0.33        0.84      0.42 o
   0   9  14        0.24        0.26      0.38 o
   1   9  14        0.03       -0.44      0.60 o
   2   9  14        1.01        2.75      0.76 o
   3   9  14        8.29        8.83      1.06 o
   4   9  14        7.23        6.49      1.32 o
   5   9  14        1.32        0.59      0.96 o
   6   9  14        0.05        0.39      2.19 o
  -5  10  14        0.23        0.83      0.87 o
  -4  10  14        0.06       -0.50      0.67 o
  -3  10  14        2.07        3.16      0.73 o
  -2  10  14        0.03        1.89      0.68 o
  -1  10  14        2.71        3.13      0.57 o
   0  10  14        1.41        1.58      0.47 o
   1  10  14        0.72       -0.08      0.62 o
   2  10  14        2.14        2.25      0.87 o
   3  10  14        0.07        0.30      0.77 o
   4  10  14        0.01        0.77      0.86 o
   5  10  14        1.38        1.16      1.15 o
  -4  11  14        0.04       -0.23      0.70 o
  -3  11  14        0.69       -0.39      0.64 o
  -2  11  14        2.75        5.26      0.85 o
  -1  11  14        1.78        1.79      0.68 o
   0  11  14        2.33        2.40      0.74 o
   1  11  14        0.69        0.68      0.94 o
   2  11  14        0.81       -0.04      0.70 o
   3  11  14        1.17        1.68      0.87 o
   4  11  14        0.16       -0.10      0.87 o
   5  11  14        0.17       -0.22      0.97 o
  -3  12  14        0.00       -0.64      0.64 o
  -2  12  14        3.47        4.31      0.78 o
  -1  12  14        6.74        9.40      0.93 o
   0  12  14        0.00       -0.23      0.66 o
   1  12  14       13.97       14.31      1.17 o
   2  12  14        6.29        4.99      0.95 o
   3  12  14        4.34        3.66      1.18 o
   4  12  14       12.27       12.87      1.38 o
  -2  13  14        0.40       -0.72      0.72 o
  -1  13  14        0.21        0.25      1.47 o
   0  13  14        6.42        7.70      1.51 o
   1  13  14        0.28        1.35      1.37 o
   2  13  14       33.88       35.60      2.25 o
   3  13  14        1.42        1.31      0.94 o
  -2  -8  15        1.50        0.48      1.91 o
  -1  -8  15        0.19        1.73      1.88 o
   0  -8  15        0.07        0.52      1.88 o
   1  -8  15       13.97       18.15      2.84 o
   2  -8  15        2.61        3.42      2.12 o
  -3  -7  15        0.36        0.30      1.83 o
  -2  -7  15        5.87        4.21      2.05 o
  -1  -7  15        1.52        0.53      1.79 o
   0  -7  15        1.31       -0.76      1.49 o
   1  -7  15        0.00       -0.72      1.06 o
   2  -7  15        8.06       12.20      2.46 o
   3  -7  15        0.51       -1.75      1.75 o
  -4  -6  15        0.29        1.33      2.18 o
  -3  -6  15        1.30       -0.17      1.84 o
  -2  -6  15        0.34       -0.51      1.60 o
  -1  -6  15        0.11       -1.02      1.49 o
   0  -6  15        1.92        0.96      1.65 o
   1  -6  15        0.02       -0.95      0.95 o
   2  -6  15       11.45       40.90      5.48 o
   3  -6  15        0.26        1.63      1.75 o
   4  -6  15        0.00        0.30      1.96 o
  -5  -5  15        0.02       -0.80      1.80 o
  -4  -5  15        7.43        5.24      2.30 o
  -3  -5  15        8.32        6.69      2.36 o
  -2  -5  15        3.89        6.60      2.11 o
  -1  -5  15        0.00       -1.34      1.61 o
   0  -5  15        0.01        1.64      3.75 o
   1  -5  15        0.95        0.94      0.93 o
   2  -5  15        3.51       20.86      4.03 o
   3  -5  15       52.74       52.62     10.78 o
   4  -5  15        5.69        5.82      2.26 o
   5  -5  15        0.13        1.66      2.10 o
  -5  -4  15        0.16        1.20      1.93 o
  -4  -4  15        2.97        5.09      2.22 o
  -3  -4  15       10.51        9.41      2.33 o
  -2  -4  15       12.92       13.33      1.70 o
  -1  -4  15        3.43        1.63      1.12 o
   0  -4  15        4.62        6.56      3.25 o
   1  -4  15        1.12        1.60      1.35 o
   2  -4  15       14.86       18.03      2.25 o
   3  -4  15        1.50        3.48      1.75 o
   4  -4  15        2.20        5.38      8.19 o
   5  -4  15        4.02        6.17      1.39 o
  -5  -3  15        3.37        3.77      1.93 o
  -4  -3  15        1.56       -0.02      1.24 o
  -3  -3  15        1.80        2.64      1.26 o
  -2  -3  15        0.03       -0.78      1.01 o
  -1  -3  15        0.87        0.03      1.05 o
   0  -3  15        0.41       -0.09      0.78 o
   1  -3  15        0.39        0.20      0.99 o
   2  -3  15        7.52        8.61      1.66 o
   3  -3  15       16.99       10.61      2.33 o
   4  -3  15        1.73        1.93      1.52 o
   5  -3  15        2.13        3.95      1.94 o
   6  -3  15        1.45        0.70      1.60 o
  -6  -2  15        2.60        0.00      1.46 o
  -5  -2  15        0.22        0.24      1.38 o
  -4  -2  15        0.58        0.09      1.98 o
  -3  -2  15        0.01        0.33      1.12 o
  -2  -2  15        1.00        1.59      1.10 o
  -1  -2  15        0.84        2.56      0.98 o
   0  -2  15       78.40       88.25      3.48 o
   1  -2  15       15.54       15.62      1.53 o
   2  -2  15        0.52        0.30      1.09 o
   3  -2  15        4.95        4.78      1.39 o
   4  -2  15        5.32        6.64      1.79 o
   5  -2  15        2.50        1.54      1.16 o
   6  -2  15        0.00        0.18      1.20 o
  -6  -1  15        0.08        0.73      2.33 o
  -5  -1  15        7.36        7.27      2.31 o
  -4  -1  15        2.78        3.91      1.34 o
  -3  -1  15       10.75       11.75      1.59 o
  -2  -1  15        5.32        7.20      1.29 o
  -1  -1  15      113.97      109.08      4.03 o
   0  -1  15       36.69       35.76      1.97 o
   1  -1  15      100.90      108.24      3.43 o
   2  -1  15       13.37       13.38      1.67 o
   3  -1  15        7.82       10.41      1.84 o
   4  -1  15        3.50        0.24      1.18 o
   5  -1  15        2.73        1.28      1.72 o
   6  -1  15       10.86        9.35      2.75 o
  -6   0  15        1.54        2.19      2.58 o
  -5   0  15        5.43        5.35      1.50 o
  -4   0  15        2.95        2.67      1.26 o
  -3   0  15        0.08        0.54      1.03 o
  -2   0  15        0.54        1.53      0.98 o
  -1   0  15       31.39       25.48      1.84 o
   0   0  15       54.98       65.89      3.40 o
   1   0  15        7.50       10.40      3.06 o
   2   0  15        7.52        9.11      1.76 o
   3   0  15        3.29        3.04      1.24 o
   4   0  15       13.57       11.42      1.63 o
   5   0  15        9.79        8.61      1.70 o
   6   0  15        6.12        5.31      1.70 o
   7   0  15       17.04       24.45      3.76 o
  -6   1  15        3.91       12.80      2.98 o
  -5   1  15       13.24       12.17      1.78 o
  -4   1  15        0.26       -0.54      1.10 o
  -3   1  15        2.12        1.29      1.03 o
  -2   1  15        2.86        2.20      1.02 o
  -1   1  15       16.94       17.95      0.98 o
   0   1  15       33.46       37.66      1.65 o
   1   1  15        0.90        4.42      0.82 o
   2   1  15        2.25        3.31      1.03 o
   3   1  15       22.43       22.89      1.87 o
   4   1  15        4.60        4.25      1.44 o
   5   1  15        6.45        8.11      1.64 o
   6   1  15        0.86        1.28      2.32 o
   7   1  15       25.67       26.11      7.00 o
  -6   2  15        0.87       -0.81      2.19 o
  -5   2  15        1.21        0.62      2.00 o
  -4   2  15        1.35        0.24      1.07 o
  -3   2  15       40.04       39.19      1.51 o
  -2   2  15       10.74       10.36      0.88 o
  -1   2  15        1.62        2.21      0.70 o
   0   2  15       65.06       64.32      1.88 o
   1   2  15        6.89        7.28      0.65 o
   2   2  15       10.14       11.91      1.08 o
   3   2  15       66.86       62.34      3.15 o
   4   2  15        7.94        5.85      1.49 o
   5   2  15        0.87        0.29      1.22 o
   6   2  15        0.24        0.93      1.66 o
   7   2  15        4.83        7.04      1.97 o
  -6   3  15        0.01       -1.81      2.03 o
  -5   3  15        0.38        0.24      1.94 o
  -4   3  15       12.27       12.88      1.54 o
  -3   3  15        0.56        0.53      0.63 o
  -2   3  15        1.27        2.19      0.65 o
  -1   3  15        0.24        1.39      1.00 o
   0   3  15       22.97       22.13      0.90 o
   1   3  15       97.08       85.21      3.65 o
   2   3  15       17.23       17.04      0.98 o
   3   3  15       19.97       21.31      1.45 o
   4   3  15        3.83        4.73      1.39 o
   5   3  15        2.96        4.43      1.43 o
   6   3  15       13.54       14.88      3.37 o
   7   3  15        0.11       -2.06      2.06 o
  -6   4  15        0.57       -1.02      2.13 o
  -5   4  15        0.08       -1.66      1.97 o
  -4   4  15        0.06       -0.02      1.52 o
  -3   4  15        8.55        7.37      0.90 o
  -2   4  15       84.97       69.97      3.27 o
  -1   4  15       61.63       57.01      1.63 o
   0   4  15       28.01       27.29      1.22 o
   1   4  15       21.00       24.51      2.30 o
   2   4  15        0.53        1.01      0.65 o
   3   4  15        0.67       -0.59      0.73 o
   4   4  15       61.14       62.01      3.30 o
   5   4  15        0.57        0.32      1.30 o
   6   4  15        1.09        1.52      2.20 o
   7   4  15        0.36        1.72      2.31 o
  -6   5  15        6.44        3.31      2.61 o
  -5   5  15        0.13        0.40      1.06 o
  -4   5  15       14.31       17.31      1.63 o
  -3   5  15        4.07        3.58      0.79 o
  -2   5  15       20.53       17.07      1.20 o
  -1   5  15       51.80       43.54      2.79 o
   0   5  15       15.62       16.21      1.32 o
   1   5  15        5.79        7.54      1.34 o
   2   5  15        4.94        5.71      0.95 o
   3   5  15        0.05        0.86      0.76 o
   4   5  15       10.50       12.57      1.54 o
   5   5  15       21.34       25.36      3.34 o
   6   5  15        1.07        2.96      2.47 o
   7   5  15        1.99        0.21      3.33 o
  -6   6  15        0.27        1.40      1.32 o
  -5   6  15        1.88        2.55      1.20 o
  -4   6  15        5.05        4.99      1.19 o
  -3   6  15       15.21       14.41      1.15 o
  -2   6  15        9.30        8.15      0.81 o
  -1   6  15        1.39        0.05      0.55 o
   0   6  15        2.09        2.08      0.58 o
   1   6  15        0.63        0.12      0.49 o
   2   6  15       12.67       11.81      1.12 o
   3   6  15        6.10        7.05      1.07 o
   4   6  15       11.11       10.36      1.24 o
   5   6  15        0.04       -1.28      1.28 o
   6   6  15        1.11        0.50      1.50 o
   7   6  15        0.04        1.62      2.34 o
  -6   7  15       10.91       15.43      1.88 o
  -5   7  15        1.14        2.37      1.15 o
  -4   7  15        0.47        0.45      0.93 o
  -3   7  15        2.16        1.14      0.77 o
  -2   7  15        7.49        6.47      0.74 o
  -1   7  15       23.77       19.73      1.03 o
   0   7  15        8.05        7.84      0.94 o
   1   7  15        7.30        8.30      0.98 o
   2   7  15        2.71        2.09      0.79 o
   3   7  15       28.17       28.26      1.65 o
   4   7  15        0.78        1.26      0.89 o
   5   7  15        2.72        1.22      1.42 o
   6   7  15        0.55        0.35      1.46 o
  -5   8  15        3.79        3.18      1.24 o
  -4   8  15        1.11       -0.33      0.83 o
  -3   8  15        4.96        4.09      0.72 o
  -2   8  15        2.49        2.18      0.63 o
  -1   8  15        0.78        1.05      0.80 o
   0   8  15        0.57        1.02      0.53 o
   1   8  15        0.19        0.07      0.52 o
   2   8  15        0.06        0.03      0.69 o
   3   8  15       19.63       18.66      1.41 o
   4   8  15        1.79        2.53      0.97 o
   5   8  15        0.33        0.76      0.93 o
   6   8  15        0.80        1.09      1.75 o
  -5   9  15        0.02        0.78      1.10 o
  -4   9  15        2.40        2.93      0.79 o
  -3   9  15        0.05        0.20      0.79 o
  -2   9  15        3.05        2.52      0.74 o
  -1   9  15        4.14        6.99      1.08 o
   0   9  15        3.33        5.09      0.62 o
   1   9  15       18.30       16.85      1.02 o
   2   9  15        2.76        1.99      0.82 o
   3   9  15        0.79        0.45      0.82 o
   4   9  15        0.40       -0.02      0.88 o
   5   9  15        0.51        1.46      0.97 o
   6   9  15        2.22        3.76      2.40 o
  -4  10  15        0.40        0.15      0.72 o
  -3  10  15       24.56       29.31      1.44 o
  -2  10  15        5.13        5.57      0.87 o
  -1  10  15        8.74        9.28      0.96 o
   0  10  15        0.04       -0.30      0.56 o
   1  10  15        0.12        0.25      0.68 o
   2  10  15        0.14        0.64      0.97 o
   3  10  15       20.34       22.39      1.55 o
   4  10  15        0.24        0.55      0.90 o
   5  10  15        6.60        7.02      1.25 o
  -4  11  15        1.33        0.09      0.75 o
  -3  11  15        1.02        0.77      0.77 o
  -2  11  15        1.40        1.48      1.60 o
  -1  11  15        2.85        3.32      0.77 o
   0  11  15        6.81        7.38      1.56 o
   1  11  15        6.51        7.71      0.99 o
   2  11  15        0.45        0.57      0.80 o
   3  11  15        0.82        1.61      0.89 o
   4  11  15        0.46        1.44      1.05 o
  -3  12  15        0.86       -0.10      0.75 o
  -2  12  15        0.00        0.98      0.71 o
  -1  12  15        1.21        1.46      0.64 o
   0  12  15        2.19        3.42      0.85 o
   1  12  15        0.72        4.17      1.63 o
   2  12  15        5.52        5.35      1.06 o
   3  12  15        2.28        1.41      0.95 o
  -1  13  15        0.82        0.46      0.76 o
   0  13  15        0.86        1.11      0.80 o
   1  13  15        6.34        8.94      1.49 o
   2  13  15        5.17        5.63      1.35 o
  -2  -7  16        2.68        1.28      1.97 o
  -1  -7  16        0.21        1.54      1.82 o
   0  -7  16        8.49       11.59      2.39 o
   1  -7  16        6.65        4.84      2.18 o
   2  -7  16        0.24       -1.29      1.66 o
  -3  -6  16        0.14        0.30      1.96 o
  -2  -6  16        1.02        3.12      2.02 o
  -1  -6  16        0.27       -0.22      1.62 o
   2  -6  16        4.15        1.18      1.88 o
   3  -6  16        4.45        6.91      2.20 o
  -4  -5  16        5.35        3.38      2.20 o
  -3  -5  16        0.53        1.30      1.94 o
  -2  -5  16        0.40        0.61      1.92 o
  -1  -5  16        4.72        5.31      1.97 o
   1  -5  16        0.04       -0.20      1.65 o
   3  -5  16        0.04        1.93      1.88 o
   4  -5  16        3.71        1.66      2.10 o
  -5  -4  16        2.37        1.36      2.07 o
  -4  -4  16        6.43        3.58      2.16 o
  -3  -4  16       12.76       12.35      2.56 o
  -2  -4  16       11.12       10.05      2.38 o
  -1  -4  16        2.07        2.34      1.78 o
   0  -4  16        3.65       14.02      3.63 o
   1  -4  16        0.87        1.98      2.56 o
   2  -4  16        1.29        2.78      1.76 o
   5  -4  16        1.78        0.65      2.06 o
  -5  -3  16        0.45       -1.57      1.90 o
  -4  -3  16        0.65        0.18      1.35 o
  -3  -3  16        0.66        2.08      2.30 o
  -2  -3  16        0.36        1.86      1.93 o
  -1  -3  16        0.26        4.18      2.29 o
   0  -3  16       35.31       40.01      1.96 o
   1  -3  16       23.51       22.09      1.80 o
   2  -3  16       20.93       25.23      2.85 o
   3  -3  16        1.43       12.34      8.98 o
   5  -3  16        0.20       -0.38      1.96 o
  -5  -2  16        2.66        1.11      1.53 o
  -4  -2  16        6.58        5.41      2.23 o
  -3  -2  16       12.61       15.04      1.78 o
  -2  -2  16        1.67        2.07      1.14 o
  -1  -2  16        4.55       25.61      2.79 o
   0  -2  16       27.74       38.32      2.29 o
   1  -2  16       87.81       77.52      3.91 o
   2  -2  16       78.43       68.51      4.54 o
   3  -2  16       13.20       12.74      2.96 o
   4  -2  16        6.66       11.98      5.48 o
   5  -2  16        0.17        0.01      1.08 o
   6  -2  16        0.07       -1.16      1.16 o
  -6  -1  16        3.47        4.61      2.81 o
  -5  -1  16        1.60        3.20      1.53 o
  -4  -1  16        3.22        3.71      1.36 o
  -3  -1  16        6.17        5.36      1.37 o
  -2  -1  16        0.04       -0.97      0.97 o
  -1  -1  16       11.69       12.93      1.53 o
   0  -1  16       30.48       33.21      2.17 o
   1  -1  16        0.29        0.64      1.16 o
   2  -1  16        6.52        8.27      1.49 o
   3  -1  16        1.29        0.88      1.57 o
   4  -1  16        1.47        1.09      1.23 o
   5  -1  16        0.69       -0.77      1.67 o
   6  -1  16        0.06       -0.92      2.08 o
  -6   0  16        0.10       -0.09      2.57 o
  -5   0  16        0.00       -0.82      1.29 o
  -4   0  16        0.07       -1.12      1.12 o
  -3   0  16        5.25        5.20      1.53 o
  -2   0  16        2.02        2.00      1.51 o
  -1   0  16        0.58        2.80      1.07 o
   0   0  16       12.89       16.52      1.57 o
   1   0  16       13.03       13.28      1.30 o
   2   0  16      145.33      130.07      5.23 o
   3   0  16       28.98       29.33      2.09 o
   4   0  16        7.95        4.92      3.18 o
   5   0  16       13.64       11.65      2.26 o
   6   0  16        4.22        3.79      1.75 o
  -6   1  16        0.42       -2.06      2.06 o
  -5   1  16        2.33        4.48      2.28 o
  -4   1  16        0.97        0.07      1.54 o
  -3   1  16        6.76        8.70      1.41 o
  -2   1  16       15.18       13.13      1.83 o
  -1   1  16        2.16        5.47      2.55 o
   0   1  16       10.33       13.85      1.47 o
   1   1  16       21.31       23.02      1.54 o
   2   1  16        2.80        2.47      1.14 o
   3   1  16       30.04       28.98      2.28 o
   4   1  16        0.05       -0.05      1.26 o
   5   1  16       21.42       25.71      4.23 o
   6   1  16       27.47       27.24      6.19 o
  -6   2  16        0.80        0.62      2.51 o
  -5   2  16       10.35        5.35      2.58 o
  -4   2  16        1.89        0.62      1.82 o
  -3   2  16       48.77       41.56      2.47 o
  -2   2  16        9.65       11.12      0.95 o
  -1   2  16        2.32        1.62      1.02 o
   0   2  16       18.85       20.45      1.29 o
   1   2  16       55.65       46.92      1.73 o
   2   2  16        7.62        6.97      1.33 o
   3   2  16        6.77        6.19      1.46 o
   4   2  16        1.11       -0.25      1.25 o
   5   2  16        6.98        7.98      1.70 o
   6   2  16        5.54        5.94      1.80 o
   7   2  16       10.12        7.49      2.93 o
  -6   3  16        2.38        2.18      2.38 o
  -5   3  16        4.54        2.37      2.53 o
  -4   3  16       10.17       12.66      2.60 o
  -3   3  16       55.91       50.38      2.06 o
  -2   3  16      105.98       86.56      2.51 o
  -1   3  16        1.65        6.76      3.11 o
   0   3  16        3.12        3.44      0.59 o
   1   3  16       53.15       42.07      1.61 o
   2   3  16       17.38       17.22      1.59 o
   3   3  16        3.28        2.90      1.71 o
   4   3  16        0.00       -0.80      1.25 o
   5   3  16        4.33        6.37      1.65 o
   6   3  16        0.01       -1.44      1.44 o
   7   3  16        1.47        0.98      2.63 o
  -6   4  16        8.27       12.07      3.05 o
  -5   4  16        0.00        2.51      2.16 o
  -4   4  16       19.49       21.88      1.89 o
  -3   4  16        0.74        0.11      0.67 o
  -2   4  16       38.16       36.50      1.76 o
  -1   4  16       34.63       30.76      1.36 o
   0   4  16       17.51       20.58      1.30 o
   1   4  16        0.02        4.92      1.97 o
   2   4  16       51.47       48.44      5.68 o
   3   4  16        0.64       -0.66      0.77 o
   4   4  16       53.29       55.65      3.12 o
   5   4  16        4.01        8.55      1.69 o
   6   4  16        1.88        3.67      2.40 o
   7   4  16        0.04       -0.66      2.24 o
  -6   5  16        0.86        3.67      2.53 o
  -5   5  16        4.32        5.33      2.39 o
  -4   5  16       22.55       23.33      1.91 o
  -3   5  16        1.87        1.72      0.77 o
  -2   5  16        3.97        3.38      0.81 o
  -1   5  16      111.31      100.63      3.19 o
   0   5  16       21.42       23.98      1.38 o
   1   5  16       86.03       87.76      3.27 o
   2   5  16        0.23       -0.30      0.89 o
   3   5  16        3.88        3.29      1.14 o
   4   5  16       12.17       15.99      2.72 o
   5   5  16       44.55       42.55      4.15 o
   6   5  16        8.12        9.94      2.79 o
  -6   6  16        5.66        5.60      2.60 o
  -5   6  16        5.08        4.92      1.37 o
  -4   6  16        0.74        0.27      0.99 o
  -3   6  16        5.59        6.85      0.99 o
  -2   6  16       37.19       32.48      1.65 o
  -1   6  16       30.94       28.10      1.48 o
   0   6  16        1.15        0.40      0.66 o
   1   6  16       39.78       38.41      1.69 o
   2   6  16       36.12       29.13      1.72 o
   3   6  16        3.92        3.14      0.94 o
   4   6  16        6.97        7.13      1.16 o
   5   6  16        3.63        3.81      1.60 o
   6   6  16       10.50       12.21      2.06 o
  -5   7  16        3.09        3.70      1.28 o
  -4   7  16        1.43        0.96      0.96 o
  -3   7  16        0.08        1.06      0.75 o
  -2   7  16        1.50        1.16      0.71 o
  -1   7  16       16.16       13.42      1.10 o
   0   7  16        6.60        8.33      0.94 o
   1   7  16        0.38        2.27      0.92 o
   2   7  16        7.30        7.91      1.02 o
   3   7  16        0.00        1.16      0.96 o
   4   7  16        7.07        6.65      1.15 o
   5   7  16        0.30       -0.50      1.31 o
   6   7  16        2.63        3.88      2.43 o
  -5   8  16       10.36        8.72      1.51 o
  -4   8  16        0.34       -0.44      0.94 o
  -3   8  16        4.33        3.48      1.03 o
  -2   8  16        0.41        1.02      0.74 o
  -1   8  16        0.36        1.09      0.82 o
   0   8  16        0.25        0.11      0.54 o
   1   8  16       10.54        8.24      0.99 o
   2   8  16        6.18        5.09      0.97 o
   3   8  16        1.35        1.65      0.88 o
   4   8  16        2.05        0.92      0.96 o
   5   8  16        0.92        1.75      1.41 o
   6   8  16        0.63        1.51      1.49 o
  -5   9  16        0.24       -0.97      1.99 o
  -4   9  16        4.18        2.49      0.94 o
  -3   9  16        7.89        9.11      1.09 o
  -2   9  16        0.29        0.69      0.73 o
  -1   9  16        0.95        1.68      0.64 o
   0   9  16       20.68       21.80      1.04 o
   1   9  16        1.37        0.85      0.75 o
   2   9  16        0.74        1.12      0.80 o
   3   9  16        4.57        5.14      1.04 o
   4   9  16        3.10        2.27      1.06 o
   5   9  16        5.29        7.85      1.79 o
  -4  10  16        0.66        0.30      0.86 o
  -3  10  16       18.58       19.73      1.42 o
  -2  10  16       13.74       10.91      1.13 o
  -1  10  16        0.06        0.53      0.70 o
   0  10  16        0.13        0.99      0.63 o
   1  10  16        0.83        0.71      0.73 o
   2  10  16        0.01        0.55      1.03 o
   3  10  16       10.45       12.56      1.32 o
   4  10  16        2.90        3.51      1.08 o
   5  10  16        0.51        0.25      1.04 o
  -3  11  16        0.39        0.59      0.80 o
  -2  11  16       12.16       10.61      1.10 o
  -1  11  16        6.58        5.30      1.44 o
   0  11  16       20.72       24.96      1.51 o
   1  11  16       15.15       14.46      1.27 o
   2  11  16        0.92        1.52      0.87 o
   3  11  16        2.81        2.82      1.41 o
   4  11  16        0.01        0.18      0.93 o
  -2  12  16        0.41        1.79      0.89 o
  -1  12  16        2.49        8.03      2.35 o
   0  12  16        0.78       -0.62      0.75 o
   1  12  16       56.06       62.04      2.51 o
   2  12  16        0.04       -0.43      0.89 o
   3  12  16        1.76        2.22      1.03 o
   0  13  16        8.08        8.07      1.84 o
   1  13  16        2.36        3.22      0.97 o
   0  -7  17        0.01       -0.15      1.76 o
  -2  -6  17        2.16        3.72      2.17 o
  -1  -6  17        0.03       -1.61      1.61 o
   0  -6  17        0.04       -1.75      1.75 o
   1  -6  17        0.54       -0.82      1.66 o
   2  -6  17        5.78        4.24      2.13 o
   3  -6  17        5.93        8.76      2.56 o
  -3  -5  17        5.78        4.56      2.33 o
  -2  -5  17        7.11        8.02      2.45 o
  -1  -5  17        3.45        4.48      2.05 o
   0  -5  17        0.66        1.79      1.91 o
   1  -5  17        1.43        2.52      1.98 o
   2  -5  17        9.16        4.71      2.22 o
   3  -5  17        0.59        0.47      1.84 o
   4  -5  17       16.43       15.43      3.09 o
  -4  -4  17        6.06        6.62      2.57 o
  -3  -4  17        2.76        6.05      2.27 o
  -2  -4  17        1.10        1.08      1.96 o
  -1  -4  17       15.66       15.23      2.64 o
   0  -4  17        0.06       -1.35      1.57 o
   1  -4  17        0.81        3.01      1.83 o
   2  -4  17        1.54       -1.28      1.63 o
   3  -4  17       14.67       17.97      3.03 o
   4  -4  17        1.18        1.54      2.17 o
  -4  -3  17        0.03       -1.27      1.80 o
  -3  -3  17        1.66        1.63      1.88 o
  -2  -3  17       24.56       26.66      2.34 o
  -1  -3  17       91.62       76.65      3.68 o
   0  -3  17        6.95        7.77      1.27 o
   2  -3  17        5.29        6.69      2.15 o
   3  -3  17        6.09        3.65      2.08 o
   4  -3  17        0.02        1.27      2.10 o
   5  -3  17        0.00       -0.93      2.02 o
  -5  -2  17        2.06        0.66      1.45 o
  -4  -2  17        0.39       -0.82      1.33 o
  -3  -2  17        2.51        4.35      1.42 o
  -2  -2  17       15.90       16.95      2.67 o
  -1  -2  17       21.34       25.06      2.08 o
   0  -2  17       74.70       84.95      3.22 o
   1  -2  17       16.28       20.72      2.04 o
   2  -2  17       41.30       37.29      2.76 o
   3  -2  17       20.86       17.67      3.43 o
   4  -2  17        0.31        0.39      1.96 o
   5  -2  17       11.96       12.99      2.98 o
  -5  -1  17        0.48        0.43      1.53 o
  -4  -1  17        6.67        5.40      1.56 o
  -3  -1  17        0.14       -1.12      1.12 o
  -2  -1  17        6.01        6.50      1.96 o
  -1  -1  17        9.69        8.16      1.42 o
   0  -1  17        0.00        0.69      0.91 o
   1  -1  17        0.00        1.00      1.14 o
   2  -1  17       17.97       17.17      1.92 o
   3  -1  17       16.92       13.84      4.36 o
   4  -1  17        0.11        2.18      1.40 o
   5  -1  17        6.78       10.26      2.85 o
   6  -1  17        6.15        7.94      2.98 o
  -5   0  17        0.45        2.74      2.20 o
  -4   0  17        7.15        7.53      1.63 o
  -3   0  17       15.90       16.18      1.85 o
  -2   0  17        0.07        0.41      1.09 o
  -1   0  17       13.66       11.08      1.51 o
   0   0  17        0.68        2.54      1.08 o
   1   0  17        3.79        5.73      1.09 o
   2   0  17       14.99       15.70      1.83 o
   3   0  17        0.86        0.01      1.18 o
   4   0  17        2.81        2.84      1.92 o
   5   0  17        1.81        3.40      1.60 o
   6   0  17       16.18       21.70      3.76 o
  -5   1  17        2.82        5.75      2.46 o
  -4   1  17       12.99       13.25      1.84 o
  -3   1  17        1.29        0.56      1.11 o
  -2   1  17        0.77        1.31      1.56 o
  -1   1  17       41.36       35.09      2.25 o
   0   1  17       23.46       25.85      1.93 o
   1   1  17        6.53       11.57      2.08 o
   2   1  17       45.43       40.79      2.57 o
   3   1  17       11.94        9.72      1.72 o
   4   1  17        1.94        0.93      1.37 o
   5   1  17        0.48        0.04      1.75 o
   6   1  17       16.54       21.00      4.49 o
  -6   2  17        0.10       -2.43      2.43 o
  -5   2  17        5.47        1.87      2.26 o
  -4   2  17        2.38        0.82      1.98 o
  -3   2  17       15.47       15.83      2.20 o
  -2   2  17       67.92       57.07      2.36 o
  -1   2  17       46.13       39.06      2.33 o
   0   2  17       50.01       50.90      2.67 o
   1   2  17        0.05        4.25      1.24 o
   2   2  17        5.92        3.99      2.11 o
   3   2  17       11.77        8.53      1.67 o
   4   2  17        0.01       -0.49      1.34 o
   5   2  17        3.51        5.76      1.81 o
   6   2  17        1.18        1.24      1.60 o
  -6   3  17        5.00        7.47      3.12 o
  -5   3  17        3.29       -0.12      2.42 o
  -4   3  17       15.84       15.14      2.82 o
  -3   3  17        5.60        3.61      1.92 o
  -2   3  17       37.58       28.83      1.40 o
  -1   3  17       38.50       33.26      1.69 o
   0   3  17        2.01        0.69      0.71 o
   1   3  17        5.69        8.08      1.16 o
   2   3  17        7.31        7.35      1.41 o
   3   3  17       17.87       19.25      2.75 o
   4   3  17       10.86       11.60      1.80 o
   5   3  17        1.51        0.86      1.63 o
   6   3  17        4.34        7.40      1.81 o
  -5   4  17       22.52       21.51      3.38 o
  -4   4  17        0.77        0.76      1.81 o
  -3   4  17       14.99       13.48      1.21 o
  -2   4  17        2.21        2.36      1.40 o
  -1   4  17       10.91        9.61      1.17 o
   0   4  17        5.69        4.61      0.97 o
   1   4  17        0.55        1.80      0.82 o
   2   4  17        4.30        3.32      0.88 o
   3   4  17        5.24        5.75      3.39 o
   4   4  17        0.33       -0.13      1.91 o
   5   4  17       16.59       15.68      3.05 o
   6   4  17        0.33        2.96      2.49 o
  -5   5  17        0.01       -2.05      2.05 o
  -4   5  17       21.53       20.19      1.95 o
  -3   5  17        5.96        4.89      0.95 o
  -2   5  17       12.50       11.28      1.13 o
  -1   5  17       12.21       10.46      1.05 o
   0   5  17       44.16       46.84      2.00 o
   1   5  17        5.62        6.21      0.86 o
   2   5  17        5.70        5.06      1.14 o
   3   5  17        3.58        2.55      1.98 o
   4   5  17        0.91       -0.72      1.83 o
   5   5  17        0.06        2.99      2.31 o
   6   5  17        1.24       -0.94      2.34 o
  -5   6  17        0.06       -1.92      1.92 o
  -4   6  17        0.43       -0.90      1.71 o
  -3   6  17        0.27        0.01      0.78 o
  -2   6  17        2.70        3.38      0.83 o
  -1   6  17       16.46       12.98      1.13 o
   0   6  17       10.45       10.29      1.06 o
   1   6  17        3.09        5.41      0.84 o
   2   6  17        6.35        8.12      1.07 o
   3   6  17       14.75       11.93      1.33 o
   4   6  17        7.02        7.57      1.74 o
   5   6  17        5.91        5.41      1.68 o
   6   6  17        1.63        0.19      1.60 o
  -5   7  17        0.01       -1.12      1.12 o
  -4   7  17        4.36        4.23      1.63 o
  -3   7  17        1.46        0.61      0.83 o
  -2   7  17        0.17        0.36      0.74 o
  -1   7  17        8.77       11.94      1.79 o
   0   7  17        6.16        7.04      0.97 o
   1   7  17       27.05       22.16      1.45 o
   2   7  17        1.35        1.33      0.85 o
   3   7  17        0.25        0.07      0.87 o
   4   7  17       12.22       14.83      1.99 o
   5   7  17       12.06       15.98      2.11 o
   6   7  17       11.09       10.99      2.69 o
  -5   8  17        1.87       -1.47      2.07 o
  -4   8  17        4.82        5.76      1.72 o
  -3   8  17       14.88       13.33      1.27 o
  -2   8  17       12.67       11.18      1.12 o
  -1   8  17        0.01       -0.10      0.90 o
   0   8  17        2.38        3.26      0.74 o
   1   8  17        0.59       -0.69      0.70 o
   2   8  17        4.41        2.69      0.96 o
   3   8  17        0.52        0.10      0.87 o
   4   8  17       15.30       17.44      1.57 o
   5   8  17        3.34        3.87      1.61 o
  -4   9  17        6.04        6.07      1.89 o
  -3   9  17        0.18        1.05      0.87 o
  -2   9  17       13.04       10.45      1.12 o
  -1   9  17        1.61        1.91      0.79 o
   0   9  17        5.62        8.25      0.88 o
   1   9  17        0.40       -0.23      0.75 o
   2   9  17        0.25        1.12      0.88 o
   3   9  17       12.18       12.48      1.36 o
   4   9  17        6.50        7.64      1.27 o
   5   9  17        1.30       -1.33      1.33 o
  -3  10  17        0.88        1.31      0.87 o
  -2  10  17       10.54       11.01      1.20 o
  -1  10  17        5.70        7.67      1.02 o
   0  10  17        0.59       -0.16      0.66 o
   1  10  17        4.78        4.62      0.98 o
   2  10  17        2.10        1.41      0.90 o
   3  10  17       18.33       18.78      1.57 o
   4  10  17        4.15        3.15      1.11 o
  -3  11  17        2.20        1.64      1.03 o
  -2  11  17        1.19        2.17      0.86 o
  -1  11  17        0.55        2.30      0.75 o
   0  11  17        0.26        0.85      0.85 o
   1  11  17        9.59        9.10      1.16 o
   2  11  17        5.83        5.21      1.07 o
   3  11  17        7.50        9.54      1.68 o
  -1  12  17        3.30        4.26      1.10 o
   0  12  17       12.66       15.92      1.91 o
   1  12  17        1.45        5.83      1.13 o
   2  12  17        2.23        1.91      1.27 o
  -1  -6  18        1.79        2.64      2.11 o
   0  -6  18        4.57        8.67      2.36 o
   1  -6  18        5.86        6.67      2.43 o
  -2  -5  18        0.45        3.79      2.34 o
  -1  -5  18        2.92        2.02      2.06 o
   0  -5  18        2.89        1.96      1.88 o
   1  -5  18        1.12        0.54      2.01 o
   2  -5  18        0.43        1.92      1.99 o
   3  -5  18        1.86        2.47      2.11 o
  -3  -4  18        1.76        3.24      2.13 o
  -2  -4  18        2.14        4.48      2.19 o
  -1  -4  18       11.00       15.77      2.65 o
   0  -4  18       18.76       21.27      2.94 o
   1  -4  18       28.79       28.97      3.28 o
   2  -4  18        3.21        0.67      1.87 o
   3  -4  18        0.46        3.47      2.13 o
   4  -4  18        0.02        2.83      2.12 o
  -4  -3  18        0.06        1.47      2.07 o
  -3  -3  18        1.25        1.57      1.92 o
  -2  -3  18        0.91       -0.46      1.76 o
  -1  -3  18        6.55        5.91      2.17 o
   0  -3  18       19.84       25.64      3.09 o
   1  -3  18        2.08        4.72      1.94 o
   2  -3  18        7.35        5.42      2.12 o
   3  -3  18        0.83        1.18      2.00 o
   4  -3  18        0.79        0.72      1.97 o
  -4  -2  18        0.53        2.37      1.41 o
  -3  -2  18        5.32        6.99      1.62 o
  -2  -2  18        1.07        1.24      1.28 o
  -1  -2  18        1.83        0.98      1.26 o
   0  -2  18        0.83        3.34      1.12 o
   1  -2  18        0.44        2.06      1.38 o
   2  -2  18        8.69        7.71      2.12 o
   3  -2  18        2.19        1.55      2.01 o
   4  -2  18       13.59       14.92      2.94 o
   5  -2  18        4.28        1.52      2.30 o
  -5  -1  18        6.40        7.02      1.78 o
  -4  -1  18        1.50        0.63      1.38 o
  -3  -1  18        0.95        1.40      1.36 o
  -2  -1  18        2.90        1.90      1.29 o
  -1  -1  18        0.27       -0.66      1.11 o
   0  -1  18        0.01        1.16      1.22 o
   1  -1  18        1.06        1.84      1.27 o
   2  -1  18        4.38        4.35      1.48 o
   3  -1  18        2.15        2.45      1.51 o
   4  -1  18       20.68       23.04      2.37 o
   5  -1  18       28.67       32.51      4.27 o
  -5   0  18        4.26        4.78      2.60 o
  -4   0  18        0.12       -0.07      1.33 o
  -3   0  18        1.21        0.11      1.32 o
  -2   0  18        9.04       11.93      1.61 o
  -1   0  18        4.81        5.99      1.38 o
   0   0  18        2.45        2.40      1.01 o
   1   0  18       13.28       12.01      1.67 o
   2   0  18        1.51        3.27      3.96 o
   3   0  18       46.71       41.34      2.80 o
   4   0  18        3.01        3.13      1.65 o
   5   0  18       36.81       41.45      3.17 o
  -5   1  18        0.73       -2.01      2.01 o
  -4   1  18        0.93       -1.30      1.87 o
  -3   1  18       10.30       11.18      2.29 o
  -2   1  18        8.06        9.27      1.53 o
  -1   1  18        0.42        9.48      3.35 o
   0   1  18        5.12        6.71      2.39 o
   1   1  18       51.96       44.03      2.17 o
   2   1  18       14.77       15.92      3.01 o
   3   1  18        7.79        9.08      1.71 o
   4   1  18        8.00        6.12      1.67 o
   5   1  18        4.30        5.89      1.80 o
   6   1  18       16.09       12.83      3.07 o
  -5   2  18        0.33       -2.05      2.05 o
  -4   2  18        2.35        3.29      2.17 o
  -3   2  18        5.47        5.64      2.20 o
  -2   2  18        2.96        2.04      1.35 o
  -1   2  18       22.86       20.17      1.85 o
   0   2  18       22.92       23.72      1.94 o
   1   2  18        3.86        5.04      1.09 o
   2   2  18       61.27       54.33      3.69 o
   3   2  18       14.78       15.90      1.96 o
   4   2  18       15.74       19.51      2.28 o
   5   2  18        1.56        1.96      1.63 o
   6   2  18        6.06        9.01      2.55 o
  -5   3  18       11.64       17.23      3.29 o
  -4   3  18        0.49        1.26      1.98 o
  -3   3  18        1.74        0.96      1.97 o
  -2   3  18       34.81       30.44      2.12 o
  -1   3  18       36.68       30.15      1.76 o
   0   3  18       62.44       70.26      3.33 o
   1   3  18       14.46       19.54      1.53 o
   2   3  18        1.26        1.61      1.27 o
   3   3  18       12.96       15.76      1.95 o
   4   3  18       25.39       31.09      2.67 o
   5   3  18       21.53       23.40      2.39 o
   6   3  18        0.50       -0.42      2.28 o
  -5   4  18        0.07       -0.27      2.19 o
  -4   4  18        4.52        6.48      2.47 o
  -3   4  18        4.23        2.66      2.02 o
  -2   4  18       12.63       12.28      1.21 o
  -1   4  18        1.32        3.14      2.11 o
   0   4  18        0.32       -0.23      0.75 o
   1   4  18       24.85       22.64      1.52 o
   2   4  18        3.32        1.67      1.99 o
   3   4  18        0.61       -1.35      1.82 o
   4   4  18       21.57       23.13      3.40 o
   5   4  18        5.69        8.02      2.80 o
   6   4  18        0.33        0.06      2.36 o
  -5   5  18        0.29       -0.92      2.22 o
  -4   5  18        6.65        4.19      2.24 o
  -3   5  18        1.98        1.11      1.08 o
  -2   5  18        1.89        1.34      0.84 o
  -1   5  18       13.52       11.33      1.35 o
   0   5  18        0.39        0.81      0.77 o
   1   5  18        0.93        2.55      0.81 o
   2   5  18        0.02        0.57      2.16 o
   3   5  18        1.00        2.96      2.00 o
   4   5  18        2.54        1.96      2.10 o
   5   5  18        1.36        0.58      2.27 o
   6   5  18        0.18        0.43      2.33 o
  -5   6  18        0.10       -2.11      2.11 o
  -4   6  18        4.52        3.26      1.29 o
  -3   6  18        5.57        4.59      1.01 o
  -2   6  18        4.62        2.50      1.15 o
  -1   6  18        5.71        7.24      1.00 o
   0   6  18       16.34       18.03      1.33 o
   1   6  18       23.86       24.34      2.06 o
   2   6  18        2.25        1.25      0.91 o
   3   6  18        0.62        0.64      1.37 o
   4   6  18        0.97       -1.35      1.35 o
   5   6  18        0.03        0.01      1.56 o
  -4   7  18        0.13        0.14      1.11 o
  -3   7  18       14.34       12.95      1.26 o
  -2   7  18        0.00       -0.20      0.77 o
  -1   7  18        0.01       -0.13      0.71 o
   0   7  18        2.34        1.95      1.16 o
   1   7  18        1.08        2.36      0.92 o
   2   7  18        9.18        6.97      1.12 o
   3   7  18        7.26        8.15      1.21 o
   4   7  18        0.07       -0.67      1.37 o
   5   7  18        0.19        1.79      1.59 o
  -4   8  18        2.53        1.50      1.22 o
  -3   8  18        0.05       -0.64      0.82 o
  -2   8  18        7.63        9.61      1.13 o
  -1   8  18        0.94        1.06      0.80 o
   0   8  18        0.78        1.45      0.73 o
   1   8  18        1.38        1.05      0.82 o
   2   8  18       45.71       49.13      2.30 o
   3   8  18        0.62       -0.33      0.92 o
   4   8  18        2.27        3.15      1.61 o
   5   8  18        0.07       -1.35      1.93 o
  -4   9  18        0.97        2.46      1.97 o
  -3   9  18        7.99        8.41      1.17 o
  -2   9  18        0.31        0.69      0.80 o
  -1   9  18       13.83       14.68      1.54 o
   0   9  18       19.59       24.84      1.39 o
   1   9  18       13.75       14.94      1.34 o
   2   9  18       28.58       28.89      1.97 o
   3   9  18       22.32       22.60      1.73 o
   4   9  18        1.71        2.22      1.11 o
  -3  10  18        2.07        0.77      0.91 o
  -2  10  18        0.24       -0.55      0.82 o
  -1  10  18        3.97        6.35      1.74 o
   0  10  18       39.33       47.97      2.18 o
   1  10  18       11.22       16.83      1.46 o
   2  10  18        0.02        1.04      0.95 o
   3  10  18        0.39        2.02      1.03 o
   4  10  18        0.12       -0.02      1.06 o
  -2  11  18        0.26        0.80      0.79 o
  -1  11  18        0.21       -0.03      0.72 o
   0  11  18       14.53       21.19      2.75 o
   1  11  18        1.17        1.42      0.96 o
   2  11  18        0.22       -0.40      0.90 o
   3  11  18        6.41        9.02      1.33 o
   0  12  18        0.21        0.22      0.88 o
   1  12  18       18.52       22.83      1.99 o
  -1  -5  19        0.00       -1.78      1.78 o
   0  -5  19        0.94        0.94      1.88 o
   1  -5  19        0.08        0.33      1.88 o
  -2  -4  19        2.78        2.39      2.16 o
  -1  -4  19        4.72        5.78      2.21 o
   0  -4  19        0.86        1.99      1.99 o
   1  -4  19        9.35       10.30      2.64 o
   2  -4  19        4.18        6.18      2.24 o
  -3  -3  19        0.26        2.15      2.13 o
  -2  -3  19        1.45        4.02      2.13 o
  -1  -3  19        0.39       -1.42      1.61 o
   0  -3  19        9.03        8.46      2.37 o
   1  -3  19        0.69        1.22      1.75 o
   2  -3  19        1.24        2.03      1.98 o
   3  -3  19        0.80        0.25      2.12 o
  -3  -2  19        0.02       -0.73      1.29 o
  -2  -2  19        3.82        4.18      1.46 o
  -1  -2  19        0.53        2.48      1.32 o
   0  -2  19        0.23       -0.09      1.03 o
   1  -2  19        0.97        1.66      1.34 o
   2  -2  19        6.84        4.19      2.05 o
   3  -2  19        5.33        4.09      2.29 o
   4  -2  19        0.22       -1.25      1.94 o
  -4  -1  19        0.03       -0.84      1.41 o
  -3  -1  19        0.01        1.39      1.40 o
  -2  -1  19        6.10        7.00      1.80 o
  -1  -1  19        6.54        8.44      1.58 o
   0  -1  19        0.00       -0.98      0.98 o
   1  -1  19       11.58       12.30      1.87 o
   2  -1  19       29.48       23.55      2.92 o
   3  -1  19        3.44        2.90      1.55 o
   4  -1  19        0.01       -0.12      2.01 o
  -4   0  19       14.66       16.53      3.10 o
  -3   0  19       11.32       14.23      3.42 o
  -2   0  19       10.75        9.23      1.68 o
  -1   0  19        4.54        4.04      1.40 o
   0   0  19        3.29        3.16      1.07 o
   1   0  19        2.67        2.19      1.66 o
   2   0  19        6.43        7.65      1.60 o
   3   0  19        1.85        2.49      1.52 o
   4   0  19        0.86       -1.59      1.92 o
   5   0  19        5.21        7.94      2.79 o
  -4   1  19        2.13        1.05      2.13 o
  -3   1  19       49.76       42.62      2.80 o
  -2   1  19        7.07        7.52      1.54 o
  -1   1  19        2.10        8.64      1.78 o
   0   1  19       14.74       18.54      1.58 o
   1   1  19       38.85       37.23      2.53 o
   2   1  19        2.93        1.22      1.31 o
   3   1  19        0.84        1.16      1.48 o
   4   1  19        0.14       -0.87      1.48 o
   5   1  19        0.62        2.48      1.75 o
  -4   2  19        0.92        0.06      2.00 o
  -3   2  19        0.11       -1.12      1.87 o
  -2   2  19        0.35       -1.02      1.19 o
  -1   2  19        4.74       14.64      2.47 o
   0   2  19        0.36       -0.99      1.01 o
   1   2  19       38.34       35.59      2.04 o
   2   2  19        2.76        2.00      1.44 o
   3   2  19        3.60        3.47      1.52 o
   4   2  19        0.45       -0.81      2.41 o
   5   2  19        0.52       -1.05      1.40 o
  -5   3  19        0.01        2.91      2.57 o
  -4   3  19        5.11        1.67      2.33 o
  -3   3  19        0.39        4.05      2.11 o
  -2   3  19       12.13       11.13      1.56 o
  -1   3  19        3.05        1.76      1.79 o
   0   3  19        0.15        1.09      1.15 o
   1   3  19        5.18        5.12      1.69 o
   2   3  19        0.65        0.52      1.29 o
   3   3  19        0.67        2.13      1.42 o
   4   3  19        7.53        7.28      1.77 o
   5   3  19        0.70       -0.21      2.28 o
  -4   4  19        7.68        7.58      2.51 o
  -3   4  19        0.32       -1.61      1.61 o
  -2   4  19        0.08        0.58      1.10 o
  -1   4  19        8.27        8.92      1.46 o
   0   4  19        4.45        2.81      1.63 o
   1   4  19       13.03       10.98      1.75 o
   2   4  19        0.13        0.79      2.12 o
   3   4  19        1.17        1.53      2.11 o
   4   4  19        0.46        4.98      2.36 o
   5   4  19        1.95        4.83      2.55 o
  -4   5  19        0.66       -1.39      1.81 o
  -3   5  19        4.28        1.58      2.05 o
  -2   5  19        0.42        0.10      0.81 o
  -1   5  19        0.35        1.55      0.81 o
   0   5  19       11.70       11.58      1.20 o
   1   5  19        0.69       -0.99      0.99 o
   2   5  19        7.45        9.72      2.62 o
   3   5  19        0.55        0.35      2.00 o
   4   5  19        3.15        6.43      2.70 o
   5   5  19        6.09        4.56      2.58 o
  -4   6  19        3.01        2.91      2.07 o
  -3   6  19        0.92        2.07      1.15 o
  -2   6  19        0.01        0.35      0.78 o
  -1   6  19        1.47        1.40      0.82 o
   0   6  19       15.52       16.61      1.33 o
   1   6  19        1.19        1.23      0.90 o
   2   6  19        3.40        2.38      1.49 o
   3   6  19       11.69       13.73      2.80 o
   4   6  19        1.64       -0.21      2.33 o
   5   6  19        5.35        2.04      1.75 o
  -4   7  19        0.70        1.07      1.24 o
  -3   7  19        0.55        0.24      0.97 o
  -2   7  19        1.01        1.04      0.84 o
  -1   7  19        4.31        5.50      1.02 o
   0   7  19        0.03        1.02      0.75 o
   1   7  19        5.40        7.54      1.41 o
   2   7  19        1.38        1.41      0.96 o
   3   7  19        3.62        4.79      1.64 o
   4   7  19        0.41       -0.45      1.47 o
   5   7  19        0.74       -0.87      1.51 o
  -3   8  19        5.42        5.40      1.12 o
  -2   8  19        6.24        6.32      1.08 o
  -1   8  19        1.31        3.61      0.96 o
   0   8  19        0.60        1.56      0.80 o
   1   8  19        0.52       -0.82      0.85 o
   2   8  19       10.09       12.68      1.41 o
   3   8  19        0.06        1.02      1.00 o
   4   8  19        0.13        1.53      1.54 o
  -3   9  19        3.48        3.83      1.04 o
  -2   9  19        0.27       -0.29      0.93 o
  -1   9  19        8.56        5.94      1.11 o
   0   9  19        0.73        0.62      0.78 o
   1   9  19        0.90        1.60      0.95 o
   2   9  19        0.44        1.65      1.00 o
   3   9  19        2.05        3.11      1.33 o
   4   9  19        0.92        2.89      1.68 o
  -2  10  19        0.64        0.91      0.88 o
  -1  10  19        4.65        8.34      1.14 o
   0  10  19        6.39        7.53      1.19 o
   1  10  19        5.53        9.24      1.27 o
   2  10  19        2.11        2.10      1.09 o
   3  10  19        3.95        5.97      1.25 o
  -1  11  19        0.75        2.37      0.85 o
   0  11  19        0.04        0.46      0.93 o
   1  11  19        5.16        5.61      1.21 o
   2  11  19        0.31        1.83      1.52 o
   0  -4  20        0.14       -1.26      1.99 o
  -2  -3  20        0.04        0.20      2.09 o
  -1  -3  20        1.42        1.98      2.20 o
   0  -3  20        1.90        0.08      1.83 o
   1  -3  20        5.55        2.54      2.13 o
   2  -3  20        7.28        3.65      2.28 o
  -2  -2  20        0.21        0.59      1.33 o
  -1  -2  20        1.19        3.31      1.25 o
   0  -2  20        0.11        0.19      1.10 o
   1  -2  20        9.27       11.18      2.63 o
   2  -2  20        5.16        3.65      2.10 o
   3  -2  20        4.23        5.54      2.45 o
  -3  -1  20       11.25       11.15      1.90 o
  -2  -1  20        0.09       -0.56      1.23 o
  -1  -1  20        0.82       -0.23      1.22 o
   0  -1  20        4.77        4.64      1.26 o
   1  -1  20        0.19        0.28      1.34 o
   2  -1  20       28.95       29.01      2.53 o
   3  -1  20       10.01       11.35      2.69 o
   4  -1  20       17.23       19.14      3.36 o
  -3   0  20        0.86        3.09      1.52 o
  -2   0  20        3.21        1.34      1.37 o
  -1   0  20        4.33        2.68      1.30 o
   0   0  20        0.06        0.29      1.08 o
   1   0  20        0.20        0.55      1.37 o
   2   0  20        3.23        6.49      1.63 o
   3   0  20       18.26       17.86      2.26 o
   4   0  20        9.27       12.38      2.16 o
  -4   1  20        0.99        0.61      2.15 o
  -3   1  20       10.41       10.63      2.66 o
  -2   1  20        9.77       13.25      1.87 o
  -1   1  20        2.69        1.44      1.27 o
   0   1  20        0.03        0.39      1.03 o
   1   1  20        0.29        1.08      1.39 o
   2   1  20       32.83       32.57      2.67 o
   3   1  20        4.88        3.62      1.65 o
   4   1  20       11.48       14.79      2.15 o
  -4   2  20        0.23       -0.96      2.10 o
  -3   2  20        3.68        5.14      2.39 o
  -2   2  20        3.01        3.75      2.07 o
  -1   2  20        6.02        7.47      1.52 o
   0   2  20        0.66        0.77      1.04 o
   1   2  20       15.59       16.47      1.95 o
   2   2  20        1.88        2.07      1.47 o
   3   2  20       15.25       14.20      3.32 o
   4   2  20        1.00        1.10      1.67 o
   5   2  20        0.56        2.20      2.53 o
  -4   3  20        0.20       -1.97      1.97 o
  -3   3  20        3.75        3.64      2.12 o
  -2   3  20        9.38        6.77      1.65 o
  -1   3  20        0.05       -1.53      1.61 o
   0   3  20       19.57       20.11      2.11 o
   1   3  20        0.04        1.85      1.98 o
   2   3  20        6.61        1.38      2.21 o
   3   3  20        3.09        6.27      2.58 o
   4   3  20        2.67        1.43      2.34 o
   5   3  20        0.01        1.55      2.63 o
  -4   4  20        3.57        4.43      2.44 o
  -3   4  20        1.86        2.22      2.07 o
  -2   4  20        0.24       -0.93      1.30 o
  -1   4  20        7.66        6.36      1.41 o
   0   4  20        3.45        5.48      1.72 o
   1   4  20        1.14       -1.67      1.82 o
   2   4  20        0.02       -1.89      1.89 o
   3   4  20        1.26        1.29      2.19 o
   4   4  20        2.23       -0.16      2.45 o
   5   4  20        0.00        1.01      2.46 o
  -4   5  20        3.04        1.31      2.34 o
  -3   5  20        0.38        2.70      2.15 o
  -2   5  20       10.43       10.81      2.41 o
  -1   5  20        6.26        4.99      1.37 o
   0   5  20        0.98        0.80      1.00 o
   1   5  20        0.01       -1.28      1.28 o
   2   5  20        0.69        2.33      2.34 o
   3   5  20        1.67        1.43      2.16 o
   4   5  20        3.45        5.82      2.58 o
  -4   6  20        0.19       -0.72      2.07 o
  -3   6  20        5.67        7.73      2.28 o
  -2   6  20        1.13        1.83      1.19 o
  -1   6  20       11.46       13.01      1.30 o
   0   6  20        4.09        5.38      0.93 o
   1   6  20        1.85        2.61      1.42 o
   2   6  20        5.38        4.85      1.63 o
   3   6  20        0.08       -1.41      1.41 o
   4   6  20        0.12       -1.48      1.48 o
  -3   7  20        3.60        4.45      1.30 o
  -2   7  20       21.46       17.49      1.49 o
  -1   7  20       23.78       27.61      1.72 o
   0   7  20       35.65       35.98      1.74 o
   1   7  20       26.02       26.26      1.74 o
   2   7  20        0.27       -1.16      1.16 o
   3   7  20        0.24       -0.60      1.37 o
   4   7  20        0.01       -1.43      1.43 o
  -3   8  20        0.00        0.04      1.15 o
  -2   8  20       24.44       19.82      1.54 o
  -1   8  20       26.83       25.69      1.71 o
   0   8  20       34.24       41.88      1.89 o
   1   8  20        7.65       10.54      1.58 o
   2   8  20        0.00        0.05      0.93 o
   3   8  20       12.65       13.89      2.08 o
  -2   9  20        0.14        1.50      0.95 o
  -1   9  20       17.47       17.91      1.49 o
   0   9  20        1.60        2.03      0.90 o
   1   9  20        0.02        3.29      1.49 o
   2   9  20        2.64        1.78      1.06 o
   3   9  20       23.28       24.08      2.52 o
  -1  10  20        5.68        6.82      1.03 o
   0  10  20        3.52        3.91      1.71 o
   1  10  20        0.17       -0.31      0.94 o
   2  10  20        0.22        1.04      1.08 o
  -1  -2  21        0.06        0.90      1.99 o
   0  -2  21        4.91        3.88      2.27 o
   1  -2  21        3.45        2.02      2.22 o
   2  -2  21        0.53        0.56      1.92 o
  -2  -1  21        0.04       -0.30      1.34 o
  -1  -1  21       11.48       10.34      1.68 o
   0  -1  21        1.11        0.92      1.13 o
   1  -1  21        3.71        5.16      1.75 o
   2  -1  21        0.00        2.66      2.02 o
  -2   0  21        0.03       -1.20      1.83 o
  -1   0  21       11.38       13.05      1.91 o
   0   0  21       13.32       16.58      1.88 o
   1   0  21        4.13        3.87      1.55 o
   2   0  21        1.40        0.99      1.49 o
   3   0  21        0.51       -0.47      1.57 o
  -3   1  21        5.78        5.72      2.45 o
  -2   1  21       12.31       12.65      2.80 o
  -1   1  21        0.00       -0.69      1.65 o
   0   1  21       16.46       18.77      1.76 o
   1   1  21        2.86        3.04      1.61 o
   2   1  21        7.17        8.47      3.22 o
   3   1  21        0.46       -0.37      1.51 o
  -3   2  21        0.37        2.15      2.33 o
  -2   2  21        8.34        7.48      2.43 o
  -1   2  21        1.85        2.67      2.29 o
   0   2  21        0.91        0.51      1.45 o
   1   2  21       15.95       12.17      1.88 o
   2   2  21        9.05       12.30      1.97 o
   3   2  21        0.01       -1.05      1.48 o
   4   2  21        0.12       -0.87      2.27 o
  -3   3  21        1.18        1.09      2.05 o
  -2   3  21        3.41        3.06      2.02 o
  -1   3  21        2.52        3.62      2.29 o
   0   3  21        2.36        3.34      1.54 o
   1   3  21        4.38        5.53      2.66 o
   2   3  21        0.03        0.48      2.35 o
   3   3  21        3.53        2.03      2.61 o
   4   3  21        0.76        1.51      2.62 o
  -3   4  21        2.85        1.21      2.12 o
  -2   4  21        1.81        1.93      1.32 o
  -1   4  21       18.72       17.96      2.00 o
   0   4  21        1.62        1.34      1.47 o
   1   4  21        5.14        7.19      2.53 o
   2   4  21        0.90       -1.10      2.07 o
   3   4  21        9.73       11.47      3.10 o
   4   4  21        8.43        8.89      2.91 o
  -3   5  21        0.77       -2.02      2.02 o
  -2   5  21        5.72        8.03      1.56 o
  -1   5  21        0.17        0.78      1.23 o
   0   5  21        8.88       10.67      1.45 o
   1   5  21        6.53        1.20      2.01 o
   2   5  21        1.89        1.38      2.84 o
   3   5  21        0.26       -0.16      2.39 o
   4   5  21        5.68        5.93      2.88 o
  -3   6  21        4.10        1.58      1.99 o
  -2   6  21        4.25        4.07      1.75 o
  -1   6  21        8.70        9.17      1.64 o
   0   6  21        0.42       -0.64      0.98 o
   1   6  21        5.52       10.51      3.50 o
   2   6  21        8.73        4.69      1.79 o
   3   6  21        0.00       -1.41      1.41 o
  -2   7  21        3.03        4.68      1.44 o
  -1   7  21        0.23        0.69      1.31 o
   0   7  21        1.25        0.70      1.13 o
   1   7  21        2.60        4.40      1.61 o
   2   7  21       12.97       12.93      2.95 o
   3   7  21        5.26        3.52      1.72 o
  -2   8  21        2.31        3.29      1.03 o
  -1   8  21        0.09        1.20      0.97 o
   0   8  21        3.79        5.62      1.04 o
   1   8  21        2.06        2.26      1.11 o
   2   8  21        1.15        1.45      1.93 o
  -1   9  21        0.08        1.02      0.98 o
   0   9  21        0.44        1.33      0.88 o
   1   9  21        2.97        2.94      1.19 o
   2   9  21        4.96        7.98      2.63 o
  -1   0  22        0.74        0.26      1.24 o
   0   0  22        3.81        3.27      1.29 o
   1   0  22        1.24       -0.15      1.47 o
   2   0  22        0.03       -1.08      1.43 o
  -2   1  22        0.44        1.66      2.11 o
  -1   1  22        1.13        0.72      1.91 o
   0   1  22        0.43        0.70      1.25 o
   1   1  22        3.77        4.67      1.74 o
   2   1  22        0.43        0.06      1.62 o
  -2   2  22        0.57        3.78      2.18 o
  -1   2  22        0.02        0.96      1.96 o
   0   2  22       46.60       57.49      3.55 o
   1   2  22        1.40       -1.33      2.30 o
   2   2  22        0.27       -0.01      2.36 o
   3   2  22        1.33       -1.21      2.45 o
  -2   3  22        3.55        3.35      2.29 o
  -1   3  22        3.48        7.98      4.48 o
   0   3  22        2.02        3.85      1.66 o
   1   3  22       30.47       26.93      3.85 o
   2   3  22        4.91        5.18      2.67 o
   3   3  22        1.90        0.71      2.43 o
  -2   4  22        5.26        3.21      2.22 o
  -1   4  22        0.68        1.25      1.37 o
   0   4  22        0.05       -1.20      1.20 o
   1   4  22        0.00       -0.90      2.12 o
   2   4  22        2.50        1.31      2.37 o
   3   4  22        0.29        1.40      2.38 o
  -2   5  22        8.46        6.12      2.44 o
  -1   5  22        8.57        9.11      2.99 o
   0   5  22        1.45        2.91      1.25 o
   1   5  22        0.36       -1.41      1.41 o
   2   5  22        0.70        0.24      1.80 o
   3   5  22        0.37       -1.16      2.16 o
  -2   6  22        6.07        5.12      1.52 o
  -1   6  22       17.59       18.60      2.11 o
   0   6  22        5.25        7.52      1.37 o
   1   6  22        0.03        0.01      1.44 o
   2   6  22        1.24        0.38      1.61 o
  -1   7  22        3.81        6.27      1.76 o
   0   7  22        0.00        1.27      1.15 o
   1   7  22        0.57        2.25      1.51 o
   2   7  22       17.28       18.75      2.28 o
   0   8  22        0.34        0.14      1.13 o
   1   8  22        0.07        2.45      1.71 o
   0   2  23        0.49        4.33      2.42 o
   0   3  23        1.76       -0.50      1.58 o
   1   3  23        4.16        7.17      3.07 o
   0   4  23        0.68        0.92      1.32 o
   1   4  23        0.88       -0.37      3.00 o
   0   5  23        5.66        5.94      1.59 o
   1   5  23        7.49        5.43      1.93 o
 
